# Supplementary material for: Genetic Risk Score for Coronary Heart Disease: Review
Source: J Pers Med. 2020 Nov 20;10(4):239. doi: 10.3390/jpm10040239 (PMC7712936; doi:10.3390/jpm10040239)
Supplement: Supplementary file 1 [file jpm-10-00239-s001.zip]

Archive with 3 entries (2 files):
- supplementary/
- supplementary/Table S1.docx
- supplementary/Table S2.xlsx
