# Supplementary material for: Genetic Risk Score for Coronary Heart Disease: Review
Source: J Pers Med. 2020 Nov 20;10(4):239. doi: 10.3390/jpm10040239 (PMC7712936; doi:10.3390/jpm10040239)
Supplement: Supplementary file 1 [file jpm-10-00239-s001.zip › supplementary/Table S2.xlsx]

## Sheet: Лист1 (4)
Table S2. SNPs included in genetic risk scores since 2005
References			Horne, B.D.; et al. 2005 [20]	Morrison, A.C.; et al. 2007 [21]		Kathiresan, S.; et al. 2008 [22]	Paynter, N.P.; et al. 2010 [41]		Junyent, M.; et al. 2010 [23]	Lluis-Ganella, C.; et al. 2010 [24]	Anderson, J.L.; et al. 2010 [25]	Ripatti, S.; et al. 2010 [4]	Qi, L.; et al. 2011 [26]	Thanassoulis, G.; et al. 2012 [5]			Yiannakouris, N.; et al. 2012 [27]	Lv, X.; et al. 2012 [28]	Lluis-Ganella, C.; et al. 2012 [29]	Hughes, M.F.; et al. 2012 [30]			Brautbar, A.; et al. 2012 [6]	Patel, R.S.; et al. 2012 [31]	Isaacs, A.; et al. 2013 [32]				Ganna, A.; et al. 2013 [33]	Tikkanen, E.; et al. 2013 [34]	Yinnakouris, N.; et al. 2014 [35]	Gui, L.; et al. 2014 [36]	De Vries, P.S.; et al. 2015 [37]	Mega, J.L.; et al. 2015 [7]	Labos, C.; et al. 2015 [42]	Krarup, N.T.; et al. 2015 [38]	Beaney, K.E.; et al. 2015 [39]				McCafery, J.M.; et al. 2015 [40]	Raffield, L.M.; et al. 2015 [43]	Antiochos, P.; et al. 2016 [52]			Tada, H.; et al. 2016 [8]	Vaara, S.; et al. 2016 [53]
GRS			3	10	11	9	12	101	11	9	5	13	3	13	102	29	9	8	8	11+2 haplotypes	15	8	13	11	52	37	47	32	395b	28	9	10	152	27	30	45	19		13		153	375c	38	53	153	50	32	47	153
SNP	Gene		Caucasians	Caucasians	Negroids	Malmö Diet and Cancer Study (MDCS)	Caucasians		Puerto Ricans	Wellcome Trust Case Control Consortium (WTCCC)-	Intermountain Healthcare’s Angiographic Registry and DNA Bank -	Residents of Finland and Sweden	Hispanics	Residents of Framingham (USA)			Residents of Greece	Chinese Han population	Residents of the Province of Girona (North-East Spain), Framingham (USA)	Caucasians			Non-hispanic Caucasians	Caucasians	Erasmus Rucphen Family Study (EFR), Rotterdam Study (RS)				Residents of Sweden	Residents of Finland	Residents of Greece	Residents of Hubei Province, China	Residents of Rotterdam, Netherlands	Residents of southern Sweden	Caucasians	Residents of Denmark	Caucasians	Pakistanis	Caucasians	Pakistanis	Non-Hispanic Caucasians, African Americans, Hispanics, Native Americans	Caucasians	Caucasians			Malmo Diet and Cancer study (MDC)	Corogene study
rs708272	CETP	C	а	-	-	-	-	-	-	-	-	-	-	-	-	-	-	-	-	-	-	-	-	-	-	-	-	-	-	-	-	-	-	-	-	-	а	н	-	-	-	-	-	-	-	-	-	-	-
rs1010	VAMP8	C	-	а	-	-	-	-	-	-	-	-	-	-	-	-	-	-	-	-	-	-	а	-	-	-	-	-	-	-	-	-	-	-	-	-	-	-	-	-	-	-	-	-	-	-	-	-	-
rs7439293	PALLD	A	-	а	-	-	-	-	-	-	-	-	-	-	-	-	-	-	-	-	-	-	а	-	-	-	-	-	-	-	-	-	-	-	-	-	-	-	-	-	-	-	-	-	-	-	-	-	-
rs20455	KIF6	G	-	а	а	-	-	-	-	-	-	-	-	-	-	-	-	-	-	-	-	-	-	-	-	-	-	-	-	-	-	-	-	-	-	-	-	-	-	-	-	-	-	-	-	-	-	-	-
rs11016076	MKI67	G	-	а	-	-	-	-	-	-	-	-	-	-	-	-	-	-	-	-	-	-	-	-	-	-	-	-	-	-	-	-	-	-	-	-	-	-	-	-	-	-	-	-	-	-	-	-	-
rs3900940	MYH15	C	-	а	-	-	-	-	-	-	-	-	-	-	-	-	-	-	-	-	-	-	а	-	-	-	-	-	-	-	-	-	-	-	-	-	-	-	-	-	-	-	-	-	-	-	-	-	-
rs2213948	LOC646377	A	-	а	-	-	-	-	-	-	-	-	-	-	-	-	-	-	-	-	-	-	-	-	-	-	-	-	-	-	-	-	-	-	-	-	-	-	-	-	-	-	-	-	-	-	-	-	-
rs2296436	HPS1	T	-	а	-	-	-	-	-	-	-	-	-	-	-	-	-	-	-	-	-	-	-	-	-	-	-	-	-	-	-	-	-	-	-	-	-	-	-	-	-	-	-	-	-	-	-	-	-
rs2298566	SNX19	C	-	а	-	-	-	-	-	-	-	-	-	-	-	-	-	-	-	-	-	-	а	-	-	-	-	-	-	-	-	-	-	-	-	-	-	-	-	-	-	-	-	-	-	-	-	-	-
rs402007	ADAMTS1	G	-	а	-	-	-	-	-	-	-	-	-	-	-	-	-	-	-	-	-	-	-	-	-	-	-	-	-	-	-	-	-	-	-	-	-	-	-	-	-	-	-	-	-	-	-	-	-
rs4994	ADRB3y	C	-	а	-	-	-	-	-	-	-	-	-	-	-	-	-	-	-	-	-	-	-	-	-	-	-	-	-	-	-	-	-	-	-	-	-	-	-	-	-	-	-	-	-	-	-	-	-
rs12102203	DMXL2	G	-	-	а	-	-	-	-	-	-	-	-	-	-	-	-	-	-	-	-	-	-	-	-	-	-	-	-	-	-	-	-	-	-	-	-	-	-	-	-	-	-	-	-	-	-	-	-
rs1122955	ZNF132	С	-	-	а	-	-	-	-	-	-	-	-	-	-	-	-	-	-	-	-	-	-	-	-	-	-	-	-	-	-	-	-	-	-	-	-	-	-	-	-	-	-	-	-	-	-	-	-
rs1799963	F2	A	-	-	а	-	-	-	-	-	а	-	-	-	-	-	-	-	-	-	-	-	-	-	-	-	-	-	-	-	-	-	-	-	-	-	-	-	-	-	-	-	-	-	-	-	-	-	-
rs2961135	OR2A25	G	-	-	а	-	-	-	-	-	-	-	-	-	-	-	-	-	-	-	-	-	-	-	-	-	-	-	-	-	-	-	-	-	-	-	-	-	-	-	-	-	-	-	-	-	-	-	-
rs89962	KRT5	T	-	-	а	-	-	-	-	-	-	-	-	-	-	-	-	-	-	-	-	-	-	-	-	-	-	-	-	-	-	-	-	-	-	-	-	-	-	-	-	-	-	-	-	-	-	-	-
rs10822891	CTNNA3	G	-	-	а	-	-	-	-	-	-	-	-	-	-	-	-	-	-	-	-	-	-	-	-	-	-	-	-	-	-	-	-	-	-	-	-	-	-	-	-	-	-	-	-	-	-	-	-
rs4796603	HAP1	A	-	-	а	-	-	-	-	-	-	-	-	-	-	-	-	-	-	-	-	-	-	-	-	-	-	-	-	-	-	-	-	-	-	-	-	-	-	-	-	-	-	-	-	-	-	-	-
rs1800437	GIPR	G	-	-	а	-	-	-	-	-	-	-	-	-	-	-	-	-	-	-	-	-	-	-	-	-	-	-	-	-	-	-	-	-	-	-	-	-	-	-	-	-	-	-	-	-	-	-	-
rs3749817	FSTL4	A	-	-	а	-	-	-	-	-	-	-	-	-	-	-	-	-	-	-	-	-	-	-	-	-	-	-	-	-	-	-	-	-	-	-	-	-	-	-	-	-	-	-	-	-	-	-	-
rs8089	THBS2	G	-	-	а	-	-	-	-	-	-	-	-	-	-	-	-	-	-	-	-	-	-	-	-	-	-	-	-	-	-	-	-	-	-	-	-	-	-	-	-	-	-	-	-	-	-	-	-
rs4420638	APOE cluster, APOC1, APOC4, APOC2	G / A	-	-	-	а	-	н	-	-	-	-	-	-	н	-	-	-	-	-	-	-	-	-	а	а	н	-	-	-	-	-	-	-	-	-	-	-	-	-	-	н	-	-	-	-	-	-	-
rs12654264	HMGCR		-	-	-	а	-	-	-	-	-	-	-	-	-	-	-	-	-	-	-	-	-	-	-	-	-	-	-	-	-	-	-	-	-	-	-	-	-	-	-	-	-	-	-	-	-	-	-
rs1529729	LDLR		-	-	-	а	-	-	-	-	-	-	-	-	-	-	-	-	-	-	-	-	-	-	-	-	-	-	-	-	-	-	-	-	-	-	-	-	-	-	-	-	-	-	-	-	-	-	-
rs3890182	ABCA1		-	-	-	а	-	-	-	-	-	-	-	-	-	-	-	-	-	-	-	-	-	-	-	-	-	-	-	-	-	-	-	-	-	-	-	-	-	-	-	-	-	-	-	-	-	-	-
rs1800775	CETP		-	-	-	а	-	-	-	-	-	-	-	-	-	-	-	-	-	-	-	-	-	-	-	-	-	-	-	-	-	-	-	-	-	-	-	-	-	-	-	-	-	-	-	-	-	-	-
rs328	LPL	C	-	-	-	а	-	-	а	-	-	-	-	-	-	-	-	-	-	-	-	-	-	-	-	-	-	-	-	-	-	-	-	-	-	-	а	н	а	н	-	-	-	-	-	-	-	-	-
rs599839	CELSR2, PSRC1, SORT1	A	-	-	-	-	н	н	-	-	а	-	-	-	-	-	-	-	-	-	-	-	-	-	-	-	-	-	-	-	-	-	-	-	-	а	а	-	а		-	н	-	-	-	-	-	-	-
rs11206510	-	T / C	-	-	-	-	н	н	-	-	-	а	-	а	н	н	а	а	-	а	а	-	-	а	-	-	-	-	а	а	а	-	а	а	н	а	-	-	-	-	а	н	-	а	а	а	н	а	н
rs2200733		T	-	-	-	-	н	н	-	-	-	-	-	-	-	-	-	-	-	-	-	-	-	-	-	-	-	-	а	-	-	-	-	-	-	-	-	-	-	-	-	-	-	-	-	-	-	-	-
rs12526453	PHACTR1	C / A	-	-	-	-	н	н	-	а	-	-	-	а	н	н	а	-	а	а	а	а	а	а	-	-	-	-	-	а	-	-	а	-	н	а	-	-	-	-	а	н	а	а	а	а	-	-	н
rs6922269	MTHFD1L	A	-	-	-	-	н	н	-	-	-	-	-	-	-	-	-	-	-	-	-	-	а	-	-	-	-	-	-	-	-	-	-	-	-	-	-	-	-	-	-	н	-	-	-	-	-	-	-
rs1333049	CDKN2A/2B	C	-	-	-	-	н	н	а	а	-	-	-	-	-	-	а	-	а	а	а	а	-	-	-	-	-	-	а	-	а	-	а	-	-	а	-	-	-	-	а	н	а	а	а	-	н	а	н
rs1746048	-	C	-	-	-	-	н	н	-	а	-	а	-	а	н	н	а	-	а	-	-	-	а	а	-	-	-	-	-	а	а	-	-	а	н	-	а	н	а	н	-	н	-	-	-	а	-	-	-
rs12425791	NINJ2	A	-	-	-	-	н	н	-	-	-	-	-	-	-	-	-	-	-	-	-	-	-	-	-	-	-	-	а	-	-	-	-	-	-	-	-	-	-	-	-	н	-	-	-	-	-	-	-
rs17367504	MTHFR, NPPA, CLCN6, NPPB, AGTRAP	A	-	-	-	-	-	н	-	-	-	-	-	-	н	-	-	-	-	-	-	-	-	-	-	-	-	-	а	-	-	-	-	-	-	-	-	-	-	-	-	н	-	-	-	-	-	-	-
rs1918974	MDS1	C	-	-	-	-	-	н	-	-	-	-	-	-	н	-	-	-	-	-	-	-	-	-	-	-	-	-	-	-	-	-	-	-	-	-	-	-	-	-	-	-	-	-	-	-	-	-	-
rs16998073	FGF5, PRDM8, c4orf22	T	-	-	-	-	-	н	-	-	-	-	-	-	н	-	-	-	-	-	-	-	-	-	-	-	-	-	-	-	-	-	-	-	-	-	-	-	-	-	-	-	-	-	-	-	-	-	-
rs11014166	CACNB2	A	-	-	-	-	-	н	-	-	-	-	-	-	н	-	-	-	-	-	-	-	-	-	-	-	-	-	-	-	-	-	-	-	-	-	-	-	-	-	-	-	-	-	-	-	-	-	-
rs1530440	c10orf107, TMEM26, RTKN2, RHOBTB1, ARID5B	C / T	-	-	-	-	-	н	-	-	-	-	-	-	н	-	-	-	-	-	-	-	-	-	-	-	-	-	а	-	-	-	-	-	-	-	-	-	-	-	-	-	-	-	-	-	-	-	-
rs11191548	CYP17A1, AS3MT, CNNM2, NT5C2	T	-	-	-	-	-	н	-	-	-	-	-	-	-	-	-	-	-	-	-	-	-	-	-	-	-	-	а	-	-	-	-	-	-	-	-	-	-	-	-	н	-	-	-	-	-	-	-
rs381815	PLEKHA7	T	-	-	-	-	-	н	-	-	-	-	-	-	н	-	-	-	-	-	-	-	-	-	-	-	-	-	а	-	-	-	-	-	-	-	-	-	-	-	-	н	-	-	-	-	-	-	-
rs17249754	ATP2B1	G	-	-	-	-	-	н	-	-	-	-	-	-	-	-	-	-	-	-	-	-	-	-	-	-	-	-	-	-	-	-	-	-	-	-	-	-	-	-	-	н	-	-	-	-	-	-	-
rs653178	ATXN2, SH2B3	C	-	-	-	-	-	н	-	-	-	-	-	-	-	-	-	-	-	-	-	-	-	-	-	-	-	-	-	-	-	-	-	-	-	-	-	-	-	-	-	н	-	-	-	-	-	-	-
rs2384550	TBX3/X5	G / T	-	-	-	-	-	н	-	-	-	-	-	-	н	-	-	-	-	-	-	-	-	-	-	-	-	-	а	-	-	-	-	-	-	-	-	-	-	-	-	-	-	-	-	-	-	-	-
rs6495122	CSK, ULK3	A	-	-	-	-	-	н	-	-	-	-	-	-	н	-	-	-	-	-	-	-	-	-	-	-	-	-	а	-	-	-	-	-	-	-	-	-	-	-	-	-	-	-	-	-	-	-	-
rs12946454	PLCD3, ACBD4, HEXIM1, HEXIM2	T	-	-	-	-	-	н	-	-	-	-	-	-	н	-	-	-	-	-	-	-	-	-	-	-	-	-	а	-	-	-	-	-	-	-	-	-	-	-	-	-	-	-	-	-	-	-	-
rs16948048	ZNF652, PHB	G	-	-	-	-	-	н	-	-	-	-	-	-	н	-	-	-	-	-	-	-	-	-	-	-	-	-	а	-	-	-	а	-	-	-	-	-	-	-	а	-	-	-	а	-	-	-	н
rs10923931	NOTCH2, ADAM30	T	-	-	-	-	-	н	-	-	-	-	-	-	н	-	-	-	-	-	-	-	-	-	-	-	-	-	а	-	-	-	-	-	-	-	-	-	-	-	-	н	-	-	-	-	-	-	-
rs7578597	THADA	T	-	-	-	-	-	н	-	-	-	-	-	-	н	-	-	-	-	-	-	-	-	-	-	-	-	-	-	-	-	-	-	-	-	-	-	-	-	-	-	н	-	-	-	-	-	-	-
rs560887	G6PC2	C	-	-	-	-	-	н	-	-	-	-	-	-	н	-	-	-	-	-	-	-	-	-	-	-	-	-	а	-	-	-	-	-	-	-	-	-	-	-	-	н	-	-	-	-	-	-	-
rs4607103	ADAMTS9	C	-	-	-	-	-	н	-	-	-	-	-	-	н	-	-	-	-	-	-	-	-	-	-	-	-	-	а	-	-	-	-	-	-	-	-	-	-	-	-	н	-	-	-	-	-	-	-
rs6769511	IGF2BP2	C	-	-	-	-	-	н	-	-	-	-	-	-	-	-	-	-	-	-	-	-	-	-	-	-	-	-	-	-	-	-	-	-	-	-	-	-	-	-	-	-	-	-	-	-	-	-	-
rs6931514	CDKAL1	A	-	-	-	а	-	н	-	-	-	-	-	-	н	-	-	-	-	-	-	-	-	-	-	-	-	-	а	-	-	-	-	-	-	-	-	-	-	-	-	-	-	-	-	-	-	-	-
rs4607517	GCK	A	-	-	-	-	-	н	-	-	-	-	-	-	н	-	-	-	-	-	-	-	-	-	-	-	-	-	-	-	-	-	-	-	-	-	-	-	-	-	-	н	-	-	-	-	-	-	-
rs864745	JAZF1	T	-	-	-	-	-	н	-	-	-	-	-	-	н	-	-	-	-	-	-	-	-	-	-	-	-	-	а	-	-	-	-	-	-	-	-	-	-	-	-	н	-	-	-	-	-	-	-
rs13266634	SLC30A8	C	-	-	-	-	-	н	-	-	-	-	-	-	н	-	-	-	-	-	-	-	-	-	-	-	-	-	а	-	-	-	-	-	-	-	-	-	-	-	-	-	-	-	-	-	-	-	-
rs10811661	CDKN2B/2A	T	-	-	-	-	-	н	-	-	-	-	-	-	н	-	-	-	-	-	-	-	-	-	-	-	-	-	а	-	-	-	-	-	-	-	-	-	-	-	-	н	-	-	-	-	-	-	-
rs12779790	CDC123, CAMK1D	G	-	-	-	-	-	н	-	-	-	-	-	-	н	-	-	-	-	-	-	-	-	-	-	-	-	-	а	-	-	-	-	-	-	-	-	-	-	-	-	н	-	-	-	-	-	-	-
rs5015480	HHEX	C	-	-	-	-	-	н	-	-	-	-	-	-	-	-	-	-	-	-	-	-	-	-	-	-	-	-	а	-	-	-	-	-	-	-	-	-	-	-	-	н	-	-	-	-	-	-	-
rs5219	KCNJ11	A	-	-	-	-	-	н	-	-	-	-	-	-	н	-	-	-	-	-	-	-	-	-	-	-	-	-	-	-	-	-	-	-	-	-	-	-	-	-	-	-	-	-	-	-	-	-	-
rs2237897	KCNQ1	C	-	-	-	-	-	н	-	-	-	-	-	-	н	-	-	-	-	-	-	-	-	-	-	-	-	-	-	-	-	-	-	-	-	-	-	-	-	-	-	-	-	-	-	-	-	-	-
rs10830963	MTNR1B	G	-	-	-	-	-	н	-	-	-	-	-	-	н	-	-	-	-	-	-	-	-	-	-	-	-	-	-	-	-	-	-	-	-	-	-	-	-	-	-	н	-	-	-	-	-	-	-
rs7961581	TSPAN8, LGR5	C	-	-	-	-	-	н	-	-	-	-	-	-	н	-	-	-	-	-	-	-	-	-	-	-	-	-	а	-	-	-	-	-	-	-	-	-	-	-	-	н	-	-	-	-	-	-	-
rs8050136	FTO	A	-	-	-	-	-	н	-	-	-	-	-	-	н	-	-	-	-	-	-	-	-	-	-	-	-	-	а	-	-	-	-	-	-	-	-	-	-	-	-	н	-	-	-	-	-	-	-
rs1892534	LEPR	C	-	-	-	-	-	н	-	-	-	-	-	-	-	-	-	-	-	-	-	-	-	-	-	-	-	-	-	-	-	-	-	-	-	-	-	-	-	-	-	-	-	-	-	-	-	-	-
rs8192284	IL6R	A	-	-	-	-	-	н	-	-	-	-	-	-	-	-	-	-	-	-	-	-	-	-	-	-	-	-	-	-	-	-	-	-	-	-	-	-	-	-	-	-	-	-	-	-	-	-	-
rs2794520	CRP	C	-	-	-	-	-	н	-	-	-	-	-	-	-	-	-	-	-	-	-	-	-	-	-	-	-	-	а	-	-	-	-	-	-	-	-	-	-	-	-	н	-	-	-	-	-	-	-
rs3091244	CRP	A	-	-	-	-	-	н	-	-	-	-	-	-	-	-	-	-	-	-	-	-	-	-	-	-	-	-	-	-	-	-	-	-	-	-	-	-	-	-	-	-	-	-	-	-	-	-	-
rs780094	GCKR	T / C	-	-	-	-	-	н	-	-	-	-	-	-	н	-	-	-	-	-	-	-	-	-	-	-	-	-	-	-	-	-	-	-	-	-	-	-	-	-	-	н	-	-	-	-	-	-	-
rs10778213		T	-	-	-	-	-	н	-	-	-	-	-	-	-	-	-	-	-	-	-	-	-	-	-	-	-	-	-	-	-	-	-	-	-	-	-	-	-	-	-	-	-	-	-	-	-	-	-
rs1169310	HNF1A	G	-	-	-	-	-	н	-	-	-	-	-	-	-	-	-	-	-	-	-	-	-	-	-	-	-	-	-	-	-	-	-	-	-	-	-	-	-	-	-	-	-	-	-	-	-	-	-
rs10889353	DOCK7, ANGPTL3	A	-	-	-	-	-	н	-	-	-	-	-	-	-	-	-	-	-	-	-	-	-	-	-	-	-	-	а	-	-	-	-	-	-	-	-	-	-	-	-	н	-	-	-	-	-	-	-
rs12130333	ANGPTL3, DOCK7, ATG4C	C	-	-	-	-	-	н	-	-	-	-	-	-	н	-	-	-	-	-	-	-	-	-	-	-	-	-	а	-	-	-	-	-	-	-	-	-	-	-	-	-	-	-	-	-	-	-	-
rs11591147	PCSK9	C	-	-	-	а	-	н	-	-	-	-	-	-	н	-	-	-	-	-	-	-	-	-	-	-	-	-	а	-	-	-	-	-	-	-	а	н	а	н	-	-	-	-	-	-	-	-	-
rs10903129	TMEM57	G	-	-	-	-	-	н	-	-	-	-	-	-	-	-	-	-	-	-	-	-	-	-	-	-	-	-	а	-	-	-	-	-	-	-	-	-	-	-	-	н	-	-	-	-	-	-	-
rs4846914	GALNT2	G	-	-	-	-	-	н	-	-	-	-	-	-	н	-	-	-	-	-	-	-	-	-	-	-	н	-	а	-	-	-	-	-	-	-	-	-	-	-	-	н	-	-	-	-	-	-	-
rs6544713	ABCG8	T	-	-	-	-	-	н	-	-	-	-	-	-	-	-	-	-	-	-	-	-	-	-	-	-	-	-	а	-	-	-	а	-	-	а	-	-	-	-	а	н	-	а	а	-	-	а	н
rs6756629	ABCG5	G	-	-	-	-	-	н	-	-	-	-	-	-	-	-	-	-	-	-	-	-	-	-	-	-	-	-	а	-	-	-	-	-	-	-	-	-	-	-	-	н	-	-	-	-	-	-	-
rs562338	APOB	G	-	-	-	-	-	н	-	-	-	-	-	-	-	-	-	-	-	-	-	-	-	-	-	-	-	-	а	-	-	-	-	-	-	-	-	-	-	-	-	-	-	-	-	-	-	-	-
rs7557067	APOB	A / G	-	-	-	-	-	н	-	-	-	-	-	-	н	-	-	-	-	-	-	-	-	-	-	-	-	-	-	-	-	-	-	-	-	-	-	-	-	-	-	-	-	-	-	-	-	-	-
rs3846663	HMGCR	T	-	-	-	-	-	н	-	-	-	-	-	-	н	-	-	-	-	-	-	-	-	-	-	-	-	-	-	-	-	-	-	-	-	-	-	-	-	-	-	н	-	-	-	-	-	-	-
rs1501908	TIMD4, HAVCR1	C	-	-	-	-	-	н	-	-	-	-	-	-	н	-	-	-	-	-	-	-	-	-	-	-	-	-	а	-	-	-	-	-	-	-	-	-	-	-	-	н	-	-	-	-	-	-	-
rs2254287	B3GALT4	G	-	-	-	-	-	н	-	-	-	-	-	-	-	-	-	-	-	-	-	-	-	-	-	-	-	-	а	-	-	-	-	-	-	-	-	-	-	-	-	н	-	-	-	-	-	-	-
rs12670798	DNAH11	C	-	-	-	-	-	н	-	-	-	-	-	-	-	-	-	-	-	-	-	-	-	-	-	а	-	-	а	-	-	-	-	-	-	-	-	-	-	-	-	н	-	-	-	-	-	-	-
rs17145738	BCL7B, TBL2, MLXIPL	C	-	-	-	-	-	н	-	-	-	-	-	-	-	-	-	-	-	-	-	-	-	-	-	-	н	-	-	-	-	-	-	-	-	-	-	-	-	-	-	н	-	-	-	-	-	-	-
rs10503669	LPL	C	-	-	-	-	-	н	-	-	-	-	-	-	н	-	-	-	-	-	-	-	-	-	-	-	-	-	-	-	-	-	-	-	-	-	-	-	-	-	-	-	-	-	-	-	-	-	-
rs2083637	LPL	A	-	-	-	-	-	н	-	-	-	-	-	-	-	-	-	-	-	-	-	-	-	-	-	-	-	-	а	-	-	-	-	-	-	-	-	-	-	-	-	-	-	-	-	-	-	-	-
rs7819412	XKR6, AMAC1L2	A / G	-	-	-	-	-	н	-	-	-	-	-	-	н	-	-	-	-	-	-	-	-	-	-	-	-	-	а	-	-	-	-	-	-	-	-	-	-	-	-	н	-	-	-	-	-	-	-
rs6987702	TRIB1	C	-	-	-	-	-	н	-	-	-	-	-	-	-	-	-	-	-	-	-	-	-	-	-	-	-	-	а	-	-	-	-	-	-	-	-	-	-	-	-	-	-	-	-	-	-	-	-
rs2954029	-	A	-	-	-	-	-	н	-	-	-	-	-	-	н	-	-	-	-	-	-	-	-	-	-	-	-	н	а	-	-	-	а	-	-	а	-	-	-	-	а	н	-	а	а	а	-	а	н
rs471364	TTC39B	C	-	-	-	-	-	н	-	-	-	-	-	-	н	-	-	-	-	-	-	-	-	-	-	-	-	-	-	-	-	-	-	-	-	-	-	-	-	-	-	н	-	-	-	-	-	-	-
rs1883025	ABCA1	T / G	-	-	-	-	-	н	-	-	-	-	-	-	н	-	-	-	-	-	-	-	-	-	а	-	н	-	-	-	-	-	-	-	-	-	-	-	-	-	-	н	-	-	-	-	-	-	-
rs3905000	ABCA1	A	-	-	-	-	-	н	-	-	-	-	-	-	-	-	-	-	-	-	-	-	-	-	-	-	-	-	-	-	-	-	-	-	-	-	-	-	-	-	-	-	-	-	-	-	-	-	-
rs7120118	NR1H3	T	-	-	-	-	-	н	-	-	-	-	-	-	-	-	-	-	-	-	-	-	-	-	-	-	-	-	-	-	-	-	-	-	-	-	-	-	-	-	-	н	-	-	-	-	-	-	-
rs7395662	-	G	-	-	-	-	-	н	-	-	-	-	-	-	-	-	-	-	-	-	-	-	-	-	-	-	-	-	а	-	-	-	-	-	-	-	-	-	-	-	-	н	-	-	-	-	-	-	-
rs174547	FADS1/2/3	C / T	-	-	-	-	-	н	-	-	-	-	-	-	н	-	-	а	-	-	-	-	-	-	-	-	-	-	-	-	-	-	-	-	-	-	-	-	-	-	-	-	-	-	-	-	-	-	-
rs174570	FADS2/3	C	-	-	-	-	-	н	-	-	-	-	-	-	-	-	-	-	-	-	-	-	-	-	-	-	-	-	а	-	-	-	-	-	-	-	-	-	-	-	-	н	-	-	-	-	-	-	-
rs964184	ZPR1	G	-	-	-	-	-	н	-	-	-	-	-	-	н	н	-	-	-	-	-	-	-	-	а	а	н	н	а	а	-	-	-	а	н	-	-	-	-	-	-	н	-	а	а	а	-	-	-
rs6589566	APOA1/3/5	G	-	-	-	-	-	н	-	-	-	-	-	-	-	-	-	-	-	-	-	-	-	-	-	-	-	-	-	-	-	-	-	-	-	-	-	-	-	-	-	-	-	-	-	-	-	-	-
rs10892151	APOA1/3/4/5 , DSCAML1	C / A	-	-	-	-	-	н	-	-	-	-	-	-	н	-	-	-	-	-	-	-	-	-	-	-	-	-	-	-	-	-	-	-	-	-	-	-	-	-	-	-	-	-	-	-	-	-	-
rs12286037	APOA1/3/4/5	T	-	-	-	-	-	н	-	-	-	-	-	-	-	-	-	-	-	-	-	-	-	-	-	-	-	-	-	-	-	-	-	-	-	-	-	-	-	-	-	н	-	-	-	-	-	-	-
rs2075292	APOA1, KIAA0999, LOC645044	G	-	-	-	-	-	н	-	-	-	-	-	-	-	-	-	а	-	-	-	-	-	-	-	-	-	-	а	-	-	-	-	-	-	-	-	-	-	-	-	н	-	-	-	-	-	-	-
rs2338104	KCTD10	C	-	-	-	-	-	н	-	-	-	-	-	-	н	-	-	-	-	-	-	-	-	-	-	-	-	-	-	-	-	-	-	-	-	-	-	-	-	-	-	н	-	-	-	-	-	-	-
rs1532085	LIPC	G	-	-	-	-	-	н	-	-	-	-	-	-	-	-	-	-	-	-	-	-	-	-	а	-	н	-	-	-	-	-	-	-	-	-	-	-	-	-	-	н	-	-	-	-	-	-	-
rs1800588	LIPC	C / T	а	-	-	а	-	н	-	-	-	-	-	-	н	-	-	-	-	-	-	-	-	-	-	-	-	-	а	-	-	-	-	-	-	-	-	-	-	-	-	-	-	-	-	-	-	-	-
rs1532624	CETP	C	-	-	-	-	-	н	-	-	-	-	-	-	-	-	-	-	-	-	-	-	-	-	-	-	-	-	а	-	-	-	-	-	-	-	-	-	-	-	-	-	-	-	-	-	-	-	-
rs1864163	CETP	A	-	-	-	-	-	н	-	-	-	-	-	-	-	-	-	-	-	-	-	-	-	-	-	-	-	-	-	-	-	-	-	-	-	-	-	-	-	-	-	-	-	-	-	-	-	-	-
rs9989419	CETP	A / G	-	-	-	-	-	н	-	-	-	-	-	-	н	-	-	-	-	-	-	-	-	-	-	-	-	-	-	-	-	-	-	-	-	-	-	-	-	-	-	-	-	-	-	-	-	-	-
rs255049	LCAT	T	-	-	-	-	-	н	-	-	-	-	-	-	-	-	-	-	-	-	-	-	-	-	-	-	-	-	-	-	-	-	-	-	-	-	-	-	-	-	-	-	-	-	-	-	-	-	-
rs2156552	LIPG, ACAA2	A	-	-	-	-	-	н	-	-	-	-	-	-	н	-	-	-	-	-	-	-	-	-	-	-	-	-	-	-	-	-	-	-	-	-	-	-	-	-	-	-	-	-	-	-	-	-	-
rs2304130	NCAN	A	-	-	-	-	-	н	-	-	-	-	-	-	-	-	-	-	-	-	-	-	-	-	-	-	-	-	а	-	-	-	-	-	-	-	-	-	-	-	-	н	-	-	-	-	-	-	-
rs17216525	NCAN, CILP2, PBX4	C	-	-	-	-	-	н	-	-	-	-	-	-	-	-	-	-	-	-	-	-	-	-	-	-	-	-	-	-	-	-	-	-	-	-	-	-	-	-	-	-	-	-	-	-	-	-	-
rs2967605	ANGPTL4	T	-	-	-	-	-	н	-	-	-	-	-	-	н	-	-	-	-	-	-	-	-	-	-	-	-	-	а	-	-	-	-	-	-	-	-	-	-	-	-	н	-	-	-	-	-	-	-
rs2228671	LDLR	C	-	-	-	-	-	н	-	-	-	-	-	-	-	-	-	-	-	-	-	-	-	-	-	-	-	-	а	-	-	-	-	-	-	-	-	-	-	-	-	н	-	-	-	-	-	-	-
rs157580	TOMM40, APOE APO cluster	A	-	-	-	-	-	н	-	-	-	-	-	-	-	-	-	-	-	-	-	-	-	-	-	-	-	-	-	-	-	-	-	-	-	-	-	-	-	-	-	-	-	-	-	-	-	-	-
rs439401	TOMM40, APOE	C	-	-	-	-	-	н	-	-	-	-	-	-	-	-	-	-	-	-	-	-	-	-	-	-	-	н	а	-	-	-	-	-	-	-	-	-	-	-	-	н	-	-	-	-	-	-	-
rs6102059	MAFB	C / T	-	-	-	-	-	н	-	-	-	-	-	-	н	-	-	-	-	-	-	-	-	-	-	-	-	-	а	-	-	-	-	-	-	-	-	-	-	-	-	н	-	-	-	-	-	-	-
rs7679	PLTP	C	-	-	-	-	-	н	-	-	-	-	-	-	н	-	-	-	-	-	-	-	-	-	-	-	-	-	а	-	-	-	-	-	-	-	-	-	-	-	-	н	-	-	-	-	-	-	-
rs1800961	HNF4A	T / G	-	-	-	-	-	н	-	-	-	-	-	-	н	-	-	-	-	-	-	-	-	-	а	-	н	-	а	-	-	-	-	-	-	-	-	-	-	-	-	н	-	-	-	-	-	-	-
rs679899	APOB	A	-	-	-	-	-	-	а	-	-	-	-	-	-	-	-	-	-	-	-	-	-	-	-	-	-	-	-	-	-	-	-	-	-	-	-	-	-	-	-	-	-	-	-	-	-	-	-
rs5128	APOC3	G	-	-	-	-	-	-	а	-	-	-	-	-	-	-	-	-	-	-	-	-	-	-	-	-	-	-	-	-	-	-	-	-	-	-	-	-	-	-	-	-	-	-	-	-	-	-	-
rs429358	APOE	С	-	-	-	-	-	-	а	-	-	-	-	-	-	-	-	-	-	-	-	-	-	-	-	-	-	-	-	-	-	-	-	-	-	-	а	н	а	н	-	-	-	-	-	-	-	-	-
rs7412	APOE	C	-	-	-	-	-	-	а	-	-	-	-	-	-	-	-	-	-	-	-	-	-	-	-	-	-	-	-	-	-	-	-	-	-	-	а	н	а	н	-	-	-	-	-	-	-	-	-
rs1800795	IL6	C	-	-	-	-	-	-	а	-	-	-	-	-	-	-	-	-	-	-	-	-	-	-	-	-	-	-	-	-	-	-	-	-	-	-	-	-	-	-	-	-	-	-	-	-	-	-	-
rs1801177	LPL	A	-	-	-	-	-	-	а	-	-	-	-	-	-	-	-	-	-	-	-	-	-	-	-	-	-	-	-	-	-	-	-	-	-	-	а	н	-	-	-	-	-	-	-	-	-	-	-
rs743507	NOS3		-	-	-	-	-	-	а	-	-	-	-	-	-	-	-	-	-	-	-	-	-	-	-	-	-	-	-	-	-	-	-	-	-	-	-	-	-	-	-	-	-	-	-	-	-	-	-
rs1474787	MTHFD1L	T	-	-	-	-	-	-	-	а	-	-	-	-	-	-	-	-	-	-	-	-	-	-	-	-	-	-	-	-	-	-	-	-	-	-	-	-	-	-	-	-	-	-	-	-	-	-	-
rs17228212	SMAD3	C	-	-	-	-	-	-	-	а	-	-	-	-	-	-	-	-	-	-	-	-	-	-	-	-	-	-	-	-	-	-	-	-	-	-	а	н	-	-	-	-	-	-	-	-	-	-	-
rs9978407	SLC5A3, MRPS6	A	-	-	-	-	-	-	-	а	-	-	-	-	-	-	-	-	-	-	-	-	-	-	-	-	-	-	-	-	-	-	-	-	-	-	-	-	-	-	-	-	-	-	-	-	-	-	-
rs78739461	ApoF		-	-	-	-	-	-	-	-	а	-	-	-	-	-	-	-	-	-	-	-	-	-	-	-	-	-	-	-	-	-	-	-	-	-	-	-	-	-	-	-	-	-	-	-	-	-	-
rs289715	CETP		-	-	-	-	-	-	-	-	а	-	-	-	-	-	-	-	-	-	-	-	-	-	-	-	-	-	-	-	-	-	-	-	-	-	-	-	-	-	-	-	-	-	-	-	-	-	-
rs2383206	CDKN2B-AS1	C	-	-	-	-	-	-	-	-	а	-	-	-	-	-	-	а	-	-	-	-	-	-	-	-	-	-	-	-	-	-	-	-	-	-	-	-	-	-	-	-	-	-	-	-	-	-	-
rs3798220	LPA	C	-	-	-	-	-	-	-	-	-	а	-	а	н	н	-	-	-	-	-	-	-	-	-	-	-	-	-	а	-	-	-	а	н	а	а	н	а	н	-	н	-	-	-	а	-	-	-
rs4977574	CDKN2B-AS1	G	-	-	-	-	-	-	-	-	-	а	а	а	н	н	-	-	-	-	-	-	-	-	-	-	-	-	-	а	-	-	-	а	н	-	-	-	-	-	-	-	-	-	-	а	-	-	-
rs2259816	HNF1A	T	-	-	-	-	-	-	-	-	-	а	-	а	н	н	-	-	-	а	а	-	а	-	-	-	-	-	-	а	-	-	-	а	н	-	-	-	-	-	-	-	-	-	-	а	-	-	-
rs10838738		G	-	-	-	-	-	-	-	-	-	-	-	-	н	-	-	-	-	-	-	-	-	-	-	-	-	-	-	-	-	-	-	-	-	-	-	-	-	-	-	-	-	-	-	-	-	-	-
rs6548238		C	-	-	-	-	-	-	-	-	-	-	-	-	н	-	-	-	-	-	-	-	-	-	-	-	-	-	-	-	-	-	-	-	-	-	-	-	-	-	-	-	-	-	-	-	-	-	-
rs7647305		C	-	-	-	-	-	-	-	-	-	-	-	-	н	-	-	-	-	-	-	-	-	-	-	-	-	-	-	-	-	-	-	-	-	-	-	-	-	-	-	-	-	-	-	-	-	-	-
rs4537545		T	-	-	-	-	-	-	-	-	-	-	-	-	н	-	-	-	-	-	-	-	-	-	-	-	-	-	-	-	-	-	-	-	-	-	-	-	-	-	-	-	-	-	-	-	-	-	-
rs6700896		T	-	-	-	-	-	-	-	-	-	-	-	-	н	-	-	-	-	-	-	-	-	-	-	-	-	-	-	-	-	-	-	-	-	-	-	-	-	-	-	-	-	-	-	-	-	-	-
rs7553007		A	-	-	-	-	-	-	-	-	-	-	-	-	н	-	-	-	-	-	-	-	-	-	-	-	-	-	-	-	-	-	-	-	-	-	-	-	-	-	-	-	-	-	-	-	-	-	-
rs11071657	-	A	-	-	-	-	-	-	-	-	-	-	-	-	н	-	-	-	-	-	-	-	-	-	-	-	-	-	-	-	-	-	-	-	-	-	-	-	-	-	-	н	-	-	-	-	-	-	-
rs1111875		C	-	-	-	-	-	-	-	-	-	-	-	-	н	-	-	-	-	-	-	-	-	-	-	-	-	-	-	-	-	-	-	-	-	-	-	-	-	-	-	-	-	-	-	-	-	-	-
rs11708067	ADCY5	A	-	-	-	-	-	-	-	-	-	-	-	-	н	-	-	-	-	-	-	-	-	-	-	-	-	-	-	-	-	-	-	-	-	-	-	-	-	-	-	н	-	-	-	-	-	-	-
rs2943641		C	-	-	-	-	-	-	-	-	-	-	-	-	н	-	-	-	-	-	-	-	-	-	-	-	-	-	-	-	-	-	-	-	-	-	-	-	-	-	-	-	-	-	-	-	-	-	-
rs7756992		G	-	-	-	-	-	-	-	-	-	-	-	-	н	-	-	-	-	-	-	-	-	-	-	-	-	-	-	-	-	-	-	-	-	-	-	-	-	-	-	-	-	-	-	-	-	-	-
rs7901695		C	-	-	-	-	-	-	-	-	-	-	-	-	н	-	-	-	-	-	-	-	-	-	-	-	-	-	-	-	-	-	-	-	-	-	-	-	-	-	-	-	-	-	-	-	-	-	-
rs9300039		C	-	-	-	-	-	-	-	-	-	-	-	-	н	-	-	-	-	-	-	-	-	-	-	-	-	-	-	-	-	-	-	-	-	-	-	-	-	-	-	-	-	-	-	-	-	-	-
rs173539		T	-	-	-	-	-	-	-	-	-	-	-	-	н	-	-	а	-	-	-	-	-	-	-	-	-	-	-	-	-	-	-	-	-	-	-	-	-	-	-	-	-	-	-	-	-	-	-
rs2271293	NUTF2	A	-	-	-	-	-	-	-	-	-	-	-	-	н	-	-	-	-	-	-	-	-	-	-	-	-	-	-	-	-	-	-	-	-	-	-	-	-	-	-	н	-	-	-	-	-	-	-
rs3812316		C	-	-	-	-	-	-	-	-	-	-	-	-	н	-	-	-	-	-	-	-	-	-	-	-	-	-	-	-	-	-	-	-	-	-	-	-	-	-	-	-	-	-	-	-	-	-	-
rs1412444	LIPA	T / C	-	-	-	-	-	-	-	-	-	-	-	-	-	н	-	-	-	-	-	-	-	-	-	-	-	-	-	а	-	-	-	-	н	-	-	-	-	-	-	н	-	-	-	а	-	-	-
rs216172	SMG6	C	-	-	-	-	-	-	-	-	-	-	-	-	-	н	-	-	-	-	-	-	-	-	-	-	-	-	-	а	-	-	-	а	н	-	-	-	-	-	-	н	-	-	-	а	-	-	-
rs3825807	ADAMTS7	A	-	-	-	-	-	-	-	-	-	-	-	-	-	н	-	-	-	-	-	-	-	-	-	-	-	-	-	а	-	-	-	а	н	-	-	-	-	-	-	н	а	а	а	а	-	-	-
rs46522	UBE2Z	T	-	-	-	-	-	-	-	-	-	-	-	-	-	н	-	-	-	-	-	-	-	-	-	-	-	-	-	а	-	-	-	а	н	-	-	-	-	-	-	н	-	-	-	-	-	-	-
rs10118757	MTAP	A	-	-	-	-	-	-	-	-	-	-	-	-	-	-	-	а	-	-	-	-	-	-	-	-	-	-	-	-	-	-	-	-	-	-	-	-	-	-	-	-	-	-	-	-	-	-	-
rs255052	DPEP2	A	-	-	-	-	-	-	-	-	-	-	-	-	-	-	-	а	-	-	-	-	-	-	-	-	-	-	-	-	-	-	-	-	-	-	-	-	-	-	-	-	-	-	-	-	-	-	-
rs10455872	LPA	G	-	-	-	-	-	-	-	-	-	-	-	-	-	-	-	-	а	-	-	-	-	-	-	-	-	-	-	-	-	-	-	а	-	-	а	н	а	н	-	-	-	-	-	а	-	-	-
rs3008621	MIA3	A	-	-	-	-	-	-	-	-	-	-	-	-	-	-	-	-	-	а	а	а	-	-	-	-	-	-	-	-	-	-	-	-	-	-	-	-	-	-	-	-	-	-	-	-	-	-	-
rs2048327	SLC22A3	A / C	-	-	-	-	-	-	-	-	-	-	-	-	-	-	-	-	-	-	а	а	-	-	-	-	-	-	а	-	-	-	а	-	-	-	-	-	-	-	а	-	а	а	а	а	н	а	н
rs3127599	LPAL2	A	-	-	-	-	-	-	-	-	-	-	-	-	-	-	-	-	-	-	а	-	-	-	-	-	-	-	-	-	-	-	-	-	-	-	-	-	-	-	-	-	-	-	-	-	-	-	-
rs7767084	LPA	C	-	-	-	-	-	-	-	-	-	-	-	-	-	-	-	-	-	-	а	-	-	-	-	-	-	-	-	-	-	-	-	-	-	-	-	-	-	-	-	-	-	-	-	-	-	-	-
rs10755578	LPA	C	-	-	-	-	-	-	-	-	-	-	-	-	-	-	-	-	-	-	а	а	-	-	-	-	-	-	-	-	-	-	-	-	-	-	-	-	-	-	-	-	-	-	-	-	-	-	-
HAGTG (гаплотип)	LPA		-	-	-	-	-	-	-	-	-	-	-	-	-	-	-	-	-	а	-	-	-	-	-	-	-	-	-	-	-	-	-	-	-	-	-	-	-	-	-	-	-	-	-	-	-	-	-
HGGTC (гаплотип)	LPA		-	-	-	-	-	-	-	-	-	-	-	-	-	-	-	-	-	а	-	-	-	-	-	-	-	-	-	-	-	-	-	-	-	-	-	-	-	-	-	-	-	-	-	-	-	-	-
rs10757274	CDKN2B-AS1	G	-	-	-	-	-	-	-	-	-	-	-	-	-	-	-	-	-	-	-	-	а	-	-	-	-	-	-	-	-	-	-	-	-	-	а	н	а	н	-	-	-	-	-	-	-	-	-
rs10757278	CDKN2A/B	G	-	-	-	-	-	-	-	-	-	-	-	-	-	-	-	-	-	-	-	-	-	а	-	-	-	-	-	-	-	-	-	-	-	-	-	-	-	-	-	-	-	-	-	-	-	-	-
rs12027135	MACO1	A	-	-	-	-	-	-	-	-	-	-	-	-	-	-	-	-	-	-	-	-	-	-	а	а	-	-	-	-	-	-	-	-	-	-	-	-	-	-	-	н	-	-	-	-	-	-	-
rs3850634	DOCK7		-	-	-	-	-	-	-	-	-	-	-	-	-	-	-	-	-	-	-	-	-	-	а	а	-	-	-	-	-	-	-	-	-	-	-	-	-	-	-	-	-	-	-	-	-	-	-
rs629301	CELSR2		-	-	-	-	-	-	-	-	-	-	-	-	-	-	-	-	-	-	-	-	-	-	а	а	-	-	-	-	-	а	-	-	-	-	-	-	-	-	-	-	-	-	-	-	-	-	-
rs2807834	MTARC1		-	-	-	-	-	-	-	-	-	-	-	-	-	-	-	-	-	-	-	-	-	-	а	а	-	-	-	-	-	-	-	-	-	-	-	-	-	-	-	-	-	-	-	-	-	-	-
rs4299376	ABCG8, LOC102725159	G	-	-	-	-	-	-	-	-	-	-	-	-	-	-	-	-	-	-	-	-	-	-	а	а	-	-	-	-	-	-	-	-	-	-	-	-	-	-	-	-	-	-	-	а	-	-	-
rs6759321	R3HDM1		-	-	-	-	-	-	-	-	-	-	-	-	-	-	-	-	-	-	-	-	-	-	а	-	-	-	-	-	-	-	-	-	-	-	-	-	-	-	-	-	-	-	-	-	-	-	-
rs12916	HMGCR		-	-	-	-	-	-	-	-	-	-	-	-	-	-	-	-	-	-	-	-	-	-	а	а	-	-	-	-	-	-	-	-	-	-	-	-	-	-	-	-	-	-	-	-	-	-	-
rs2285942	DNAH11		-	-	-	-	-	-	-	-	-	-	-	-	-	-	-	-	-	-	-	-	-	-	а	-	-	-	-	-	-	-	-	-	-	-	-	-	-	-	-	-	-	-	-	-	-	-	-
rs1961456	NAT2		-	-	-	-	-	-	-	-	-	-	-	-	-	-	-	-	-	-	-	-	-	-	а	-	-	-	-	-	-	-	-	-	-	-	-	-	-	-	-	-	-	-	-	-	-	-	-
rs1030431	-		-	-	-	-	-	-	-	-	-	-	-	-	-	-	-	-	-	-	-	-	-	-	а	а	-	-	-	-	-	-	-	-	-	-	-	-	-	-	-	-	-	-	-	-	-	-	-
rs2954022	-		-	-	-	-	-	-	-	-	-	-	-	-	-	-	-	-	-	-	-	-	-	-	а	а	-	-	-	-	-	-	-	-	-	-	-	-	-	-	-	-	-	-	-	-	-	-	-
rs651007	-		-	-	-	-	-	-	-	-	-	-	-	-	-	-	-	-	-	-	-	-	-	-	а	-	-	-	-	-	-	-	-	-	-	-	-	-	-	-	-	-	-	-	-	-	-	-	-
rs10832963	-		-	-	-	-	-	-	-	-	-	-	-	-	-	-	-	-	-	-	-	-	-	-	а	-	-	-	-	-	-	-	-	-	-	-	-	-	-	-	-	-	-	-	-	-	-	-	-
rs174550	FADS1	A	-	-	-	-	-	-	-	-	-	-	-	-	-	-	-	-	-	-	-	-	-	-	а	-	-	-	-	-	-	-	-	-	-	-	-	-	-	-	-	н	-	-	-	-	-	-	-
rs11220463	ST3GAL4		-	-	-	-	-	-	-	-	-	-	-	-	-	-	-	-	-	-	-	-	-	-	а	-	-	-	-	-	-	-	-	-	-	-	-	-	-	-	-	-	-	-	-	-	-	-	-
rs3764261	-	C / A	-	-	-	-	-	-	-	-	-	-	-	-	-	-	-	-	-	-	-	-	-	-	а	-	н	-	-	-	-	-	-	-	-	-	-	-	-	-	-	н	-	-	-	-	-	-	-
rs7239867	LOC105372112		-	-	-	-	-	-	-	-	-	-	-	-	-	-	-	-	-	-	-	-	-	-	а	-	-	-	-	-	-	-	-	-	-	-	-	-	-	-	-	-	-	-	-	-	-	-	-
rs6511720	LDLR, LDLR-AS1	C	-	-	-	-	-	-	-	-	-	-	-	-	-	-	-	-	-	-	-	-	-	-	а	а	-	-	-	-	-	-	-	-	-	-	-	-	-	-	-	н	-	-	-	-	-	-	-
rs4297946	ZHX3		-	-	-	-	-	-	-	-	-	-	-	-	-	-	-	-	-	-	-	-	-	-	а	-	-	-	-	-	-	-	-	-	-	-	-	-	-	-	-	-	-	-	-	-	-	-	-
rs11153594	FRK		-	-	-	-	-	-	-	-	-	-	-	-	-	-	-	-	-	-	-	-	-	-	-	а	-	-	-	-	-	-	-	-	-	-	-	-	-	-	-	-	-	-	-	-	-	-	-
rs217386	-		-	-	-	-	-	-	-	-	-	-	-	-	-	-	-	-	-	-	-	-	-	-	-	а	-	-	-	-	-	-	-	-	-	-	-	-	-	-	-	-	-	-	-	-	-	-	-
rs649129	-		-	-	-	-	-	-	-	-	-	-	-	-	-	-	-	-	-	-	-	-	-	-	-	а	-	-	-	-	-	-	-	-	-	-	-	-	-	-	-	-	-	-	-	-	-	-	-
rs1129555	GPAM		-	-	-	-	-	-	-	-	-	-	-	-	-	-	-	-	-	-	-	-	-	-	-	а	-	-	-	-	-	-	-	-	-	-	-	-	-	-	-	-	-	-	-	-	-	-	-
rs174583	FADS1–2–3		-	-	-	-	-	-	-	-	-	-	-	-	-	-	-	-	-	-	-	-	-	-	-	а	-	-	-	-	-	-	-	-	-	-	-	-	-	-	-	-	-	-	-	-	-	-	-
rs2332328	NYNRIN		-	-	-	-	-	-	-	-	-	-	-	-	-	-	-	-	-	-	-	-	-	-	-	а	-	-	-	-	-	-	-	-	-	-	-	-	-	-	-	-	-	-	-	-	-	-	-
rs247616	-	C	-	-	-	-	-	-	-	-	-	-	-	-	-	-	-	-	-	-	-	-	-	-	-	а	-	-	-	-	-	-	-	-	-	-	-	-	-	-	-	-	-	-	-	-	-	-	-
rs7225700	THCAT158		-	-	-	-	-	-	-	-	-	-	-	-	-	-	-	-	-	-	-	-	-	-	-	а	-	-	-	-	-	-	-	-	-	-	-	-	-	-	-	-	-	-	-	-	-	-	-
rs2902941	LOC105372618		-	-	-	-	-	-	-	-	-	-	-	-	-	-	-	-	-	-	-	-	-	-	-	а	-	-	-	-	-	-	-	-	-	-	-	-	-	-	-	-	-	-	-	-	-	-	-
rs909802	ZHX3		-	-	-	-	-	-	-	-	-	-	-	-	-	-	-	-	-	-	-	-	-	-	-	а	-	-	-	-	-	-	-	-	-	-	-	-	-	-	-	-	-	-	-	-	-	-	-
rs1515100	-		-	-	-	-	-	-	-	-	-	-	-	-	-	-	-	-	-	-	-	-	-	-	-	-	н	-	-	-	-	-	-	-	-	-	-	-	-	-	-	-	-	-	-	-	-	-	-
rs12678919	-	A	-	-	-	-	-	-	-	-	-	-	-	-	-	-	-	-	-	-	-	-	-	-	-	-	н	н	-	-	-	-	-	-	-	-	-	-	-	-	-	н	-	-	-	-	-	-	-
rs10808546	-		-	-	-	-	-	-	-	-	-	-	-	-	-	-	-	-	-	-	-	-	-	-	-	-	н	-	-	-	-	-	-	-	-	-	-	-	-	-	-	-	-	-	-	-	-	-	-
rs643531	TTC39B		-	-	-	-	-	-	-	-	-	-	-	-	-	-	-	-	-	-	-	-	-	-	-	-	н	-	-	-	-	-	-	-	-	-	-	-	-	-	-	-	-	-	-	-	-	-	-
rs174601	FADS1–2–3		-	-	-	-	-	-	-	-	-	-	-	-	-	-	-	-	-	-	-	-	-	-	-	-	н	-	-	-	-	-	-	-	-	-	-	-	-	-	-	-	-	-	-	-	-	-	-
rs7115089	UBASH3B		-	-	-	-	-	-	-	-	-	-	-	-	-	-	-	-	-	-	-	-	-	-	-	-	н	-	-	-	-	-	-	-	-	-	-	-	-	-	-	-	-	-	-	-	-	-	-
rs3741414	INHBC		-	-	-	-	-	-	-	-	-	-	-	-	-	-	-	-	-	-	-	-	-	-	-	-	н	-	-	-	-	-	-	-	-	-	-	-	-	-	-	-	-	-	-	-	-	-	-
rs881844	STARD3		-	-	-	-	-	-	-	-	-	-	-	-	-	-	-	-	-	-	-	-	-	-	-	-	н	-	-	-	-	-	-	-	-	-	-	-	-	-	-	-	-	-	-	-	-	-	-
rs4082919	PGS1		-	-	-	-	-	-	-	-	-	-	-	-	-	-	-	-	-	-	-	-	-	-	-	-	н	-	-	-	-	-	-	-	-	-	-	-	-	-	-	-	-	-	-	-	-	-	-
rs7255436	ANGPTL4		-	-	-	-	-	-	-	-	-	-	-	-	-	-	-	-	-	-	-	-	-	-	-	-	н	-	-	-	-	-	-	-	-	-	-	-	-	-	-	-	-	-	-	-	-	-	-
rs6065906	-		-	-	-	-	-	-	-	-	-	-	-	-	-	-	-	-	-	-	-	-	-	-	-	-	н	-	-	-	-	-	-	-	-	-	-	-	-	-	-	-	-	-	-	-	-	-	-
rs2131925	DOCK7	A	-	-	-	-	-	-	-	-	-	-	-	-	-	-	-	-	-	-	-	-	-	-	-	-	-	н	-	-	-	-	-	-	-	-	-	-	-	-	-	н	-	-	-	-	-	-	-
rs1321257	GALNT2		-	-	-	-	-	-	-	-	-	-	-	-	-	-	-	-	-	-	-	-	-	-	-	-	-	н	-	-	-	-	-	-	-	-	-	-	-	-	-	-	-	-	-	-	-	-	-
rs10195252	-		-	-	-	-	-	-	-	-	-	-	-	-	-	-	-	-	-	-	-	-	-	-	-	-	-	н	-	-	-	-	-	-	-	-	-	-	-	-	-	н	-	-	-	-	-	-	-
rs2943645	-		-	-	-	-	-	-	-	-	-	-	-	-	-	-	-	-	-	-	-	-	-	-	-	-	-	н	-	-	-	-	-	-	-	-	-	-	-	-	-	-	-	-	-	-	-	-	-
rs645040	-		-	-	-	-	-	-	-	-	-	-	-	-	-	-	-	-	-	-	-	-	-	-	-	-	-	н	-	-	-	-	-	-	-	-	-	-	-	-	-	н	-	-	-	-	-	-	-
rs1553318	HAVCR1		-	-	-	-	-	-	-	-	-	-	-	-	-	-	-	-	-	-	-	-	-	-	-	-	-	н	-	-	-	-	-	-	-	-	-	-	-	-	-	-	-	-	-	-	-	-	-
rs7811265	BAZ1B		-	-	-	-	-	-	-	-	-	-	-	-	-	-	-	-	-	-	-	-	-	-	-	-	-	н	-	-	-	-	-	-	-	-	-	-	-	-	-	-	-	-	-	-	-	-	-
rs11776767	PINX1, MIR1322		-	-	-	-	-	-	-	-	-	-	-	-	-	-	-	-	-	-	-	-	-	-	-	-	-	н	-	-	-	-	-	-	-	-	-	-	-	-	-	-	-	-	-	-	-	-	-
rs1495743	-		-	-	-	-	-	-	-	-	-	-	-	-	-	-	-	-	-	-	-	-	-	-	-	-	-	н	-	-	-	-	-	-	-	-	-	-	-	-	-	-	-	-	-	-	-	-	-
rs11613352	R3HDM2	C	-	-	-	-	-	-	-	-	-	-	-	-	-	-	-	-	-	-	-	-	-	-	-	-	-	н	-	-	-	-	-	-	-	-	-	-	-	-	-	н	-	-	-	-	-	-	-
rs12310367	ZNF664, ZNF664-RFLNA		-	-	-	-	-	-	-	-	-	-	-	-	-	-	-	-	-	-	-	-	-	-	-	-	-	н	-	-	-	-	-	-	-	-	-	-	-	-	-	-	-	-	-	-	-	-	-
rs261342	LIPC, LIPC-AS1		-	-	-	-	-	-	-	-	-	-	-	-	-	-	-	-	-	-	-	-	-	-	-	-	-	н	-	-	-	-	-	-	-	-	-	-	-	-	-	-	-	-	-	-	-	-	-
rs7205804	CETP		-	-	-	-	-	-	-	-	-	-	-	-	-	-	-	-	-	-	-	-	-	-	-	-	-	н	-	-	-	-	-	-	-	-	-	-	-	-	-	-	-	-	-	-	-	-	-
rs4810479	-		-	-	-	-	-	-	-	-	-	-	-	-	-	-	-	-	-	-	-	-	-	-	-	-	-	н	-	-	-	-	-	-	-	-	-	-	-	-	-	-	-	-	-	-	-	-	-
rs419076	MECOM	T	-	-	-	-	-	-	-	-	-	-	-	-	-	-	-	-	-	-	-	-	-	-	-	-	-	-	а	-	-	-	-	-	-	-	-	-	-	-	-	н	-	-	-	-	-	-	-
rs7784776	IGFBP3	G	-	-	-	-	-	-	-	-	-	-	-	-	-	-	-	-	-	-	-	-	-	-	-	-	-	-	а	-	-	-	-	-	-	-	-	-	-	-	-	-	-	-	-	-	-	-	-
rs1051730	CHRNA3	A	-	-	-	-	-	-	-	-	-	-	-	-	-	-	-	-	-	-	-	-	-	-	-	-	-	-	а	-	-	-	-	-	-	-	-	-	-	-	-	-	-	-	-	-	-	-	-
rs11755527	BACH2	G	-	-	-	-	-	-	-	-	-	-	-	-	-	-	-	-	-	-	-	-	-	-	-	-	-	-	а	-	-	-	-	-	-	-	-	-	-	-	-	-	-	-	-	-	-	-	-
rs11222084	ADAMTS-8	T	-	-	-	-	-	-	-	-	-	-	-	-	-	-	-	-	-	-	-	-	-	-	-	-	-	-	а	-	-	-	-	-	-	-	-	-	-	-	-	н	-	-	-	-	-	-	-
rs13292136	CHCHD9	C	-	-	-	-	-	-	-	-	-	-	-	-	-	-	-	-	-	-	-	-	-	-	-	-	-	-	а	-	-	-	-	-	-	-	-	-	-	-	-	н	-	-	-	-	-	-	-
rs2126259	PPP1R3B	C	-	-	-	-	-	-	-	-	-	-	-	-	-	-	-	-	-	-	-	-	-	-	а	а	-	-	а	-	-	-	-	-	-	-	-	-	-	-	-	-	-	-	-	-	-	-	-
rs4148008	ABCA8	G	-	-	-	-	-	-	-	-	-	-	-	-	-	-	-	-	-	-	-	-	-	-	-	-	н	-	а	-	-	-	-	-	-	-	-	-	-	-	-	н	-	-	-	-	-	-	-
rs941576	DLK1, MEG3,	A	-	-	-	-	-	-	-	-	-	-	-	-	-	-	-	-	-	-	-	-	-	-	-	-	-	-	а	-	-	-	-	-	-	-	-	-	-	-	-	-	-	-	-	-	-	-	-
rs13376333	RTL1, DIO3	T	-	-	-	-	-	-	-	-	-	-	-	-	-	-	-	-	-	-	-	-	-	-	-	-	-	-	а	-	-	-	-	-	-	-	-	-	-	-	-	-	-	-	-	-	-	-	-
rs340029	KCNN3	T	-	-	-	-	-	-	-	-	-	-	-	-	-	-	-	-	-	-	-	-	-	-	-	-	-	-	а	-	-	-	-	-	-	-	-	-	-	-	-	н	-	-	-	-	-	-	-
rs2191349	-	T	-	-	-	-	-	-	-	-	-	-	-	-	н	-	-	-	-	-	-	-	-	-	-	-	-	-	а	-	-	-	-	-	-	-	-	-	-	-	-	н	-	-	-	-	-	-	-
rs2847281	DGKB,	A	-	-	-	-	-	-	-	-	-	-	-	-	-	-	-	-	-	-	-	-	-	-	-	-	-	-	а	-	-	-	-	-	-	-	-	-	-	-	-	н	-	-	-	-	-	-	-
rs9987289	LOC157273	A / G	-	-	-	-	-	-	-	-	-	-	-	-	-	-	-	-	-	-	-	-	-	-	-	-	н	-	а	-	-	-	-	-	-	-	-	-	-	-	-	н	-	-	-	-	-	-	-
rs3903239	PTPN2	G	-	-	-	-	-	-	-	-	-	-	-	-	-	-	-	-	-	-	-	-	-	-	-	-	-	-	а	-	-	-	-	-	-	-	-	-	-	-	-	-	-	-	-	-	-	-	-
rs1539019	PRRX1	C	-	-	-	-	-	-	-	-	-	-	-	-	-	-	-	-	-	-	-	-	-	-	-	-	-	-	а	-	-	-	-	-	-	-	-	-	-	-	-	-	-	-	-	-	-	-	-
rs9976767	DOCK7	G	-	-	-	-	-	-	-	-	-	-	-	-	-	-	-	-	-	-	-	-	-	-	-	-	-	-	а	-	-	-	-	-	-	-	-	-	-	-	-	-	-	-	-	-	-	-	-
rs7202877	NLRP3	T	-	-	-	-	-	-	-	-	-	-	-	-	-	-	-	-	-	-	-	-	-	-	-	-	-	-	а	-	-	-	-	-	-	-	-	-	-	-	-	н	-	-	-	-	-	-	-
rs1167998	UBASH3A	A	-	-	-	-	-	-	-	-	-	-	-	-	-	-	-	-	-	-	-	-	-	-	-	-	-	-	а	-	-	-	-	-	-	-	-	-	-	-	-	-	-	-	-	-	-	-	-
rs9515203	COL4A2	T	-	-	-	-	-	-	-	-	-	-	-	-	-	-	-	-	-	-	-	-	-	-	-	-	-	-	а	-	-	-	а	-	-	-	-	-	-	-	а	-	а	а	а	а	н	а	н
rs7072268	DOCK7	T	-	-	-	-	-	-	-	-	-	-	-	-	-	-	-	-	-	-	-	-	-	-	-	-	-	-	а	-	-	-	-	-	-	-	-	-	-	-	-	-	-	-	-	-	-	-	-
rs1387153	MTNR1B	T	-	-	-	-	-	-	-	-	-	-	-	-	-	-	-	-	-	-	-	-	-	-	-	-	-	-	а	-	-	-	-	-	-	-	-	-	-	-	-	н	-	-	-	-	-	-	-
rs737337	DOCK6	C	-	-	-	-	-	-	-	-	-	-	-	-	-	-	-	-	-	-	-	-	-	-	-	-	н	-	а	-	-	-	-	-	-	-	-	-	-	-	-	-	-	-	-	-	-	-	-
rs2047009	-	G	-	-	-	-	-	-	-	-	-	-	-	-	-	-	-	-	-	-	-	-	-	-	-	-	-	-	а	-	-	-	а	-	-	-	-	-	-	-	а	-	а	а	а	а	н	а	н
rs251253	NKX2-5, C5orf41	T	-	-	-	-	-	-	-	-	-	-	-	-	-	-	-	-	-	-	-	-	-	-	-	-	-	-	а	-	-	-	-	-	-	-	-	-	-	-	-	-	-	-	-	-	-	-	-
rs445925	ApoE/ApoC1	G	-	-	-	-	-	-	-	-	-	-	-	-	-	-	-	-	-	-	-	-	-	-	-	-	-	-	а	-	-	-	а	-	-	-	-	-	-	-	а	-	-	-	-	-	-	-	н
rs12190287	TCF21	C	-	-	-	-	-	-	-	-	-	-	-	-	-	н	-	-	-	-	-	-	-	-	-	-	-	-	а	-	-	-	а	а	н	а	-	-	-	-	а	-	а	а	а	а	н	а	н
rs11605924	CRY2	A	-	-	-	-	-	-	-	-	-	-	-	-	н	-	-	-	-	-	-	-	-	-	-	-	-	-	а	-	-	-	-	-	-	-	-	-	-	-	-	н	-	-	-	-	-	-	-
rs4759375	SBNO1	C	-	-	-	-	-	-	-	-	-	-	-	-	-	-	-	-	-	-	-	-	-	-	-	-	н	-	а	-	-	-	-	-	-	-	-	-	-	-	-	-	-	-	-	-	-	-	-
rs7903146	TCF7L2	T	-	-	-	-	-	н	-	-	-	-	-	-	-	-	-	-	-	-	-	-	-	-	-	-	-	-	а	-	-	-	-	-	-	-	-	-	-	-	-	н	-	-	-	-	-	-	-
rs2078267	SLC22A11	C	-	-	-	-	-	-	-	-	-	-	-	-	-	-	-	-	-	-	-	-	-	-	-	-	-	-	а	-	-	-	-	-	-	-	-	-	-	-	-	-	-	-	-	-	-	-	-
rs17609940	ANKS1A	G	-	-	-	-	-	-	-	-	-	-	-	-	-	н	-	-	-	-	-	-	-	-	-	-	-	-	а	а	-	-	-	а	н	-	-	-	-	-	-	н	а	а	а	а	-	-	-
rs7173743	-	T	-	-	-	-	-	-	-	-	-	-	-	-	-	-	-	-	-	-	-	-	-	-	-	-	-	-	а	-	-	-	а	-	-	а	-	-	-	-	а	-	а	а	а	а	н	а	н
rs7692387	GUCY1A1	G	-	-	-	-	-	-	-	-	-	-	-	-	-	-	-	-	-	-	-	-	-	-	-	-	-	-	а	-	-	-	а	-	-	а	-	-	-	-	а	-	-	а	а	а	-	а	н
rs1004467	CYP17A1	A	-	-	-	-	-	-	-	-	-	-	-	-	н	-	-	-	-	-	-	-	-	-	-	-	-	-	а	-	-	-	-	-	-	-	-	-	-	-	-	-	-	-	-	-	-	-	-
rs3810291	ZC3H4	A	-	-	-	-	-	-	-	-	-	-	-	-	-	-	-	-	-	-	-	-	-	-	-	-	-	-	а	-	-	-	-	-	-	-	-	-	-	-	-	н	-	-	-	-	-	-	-
rs4687718	TKT, PRKCD, CACNA1D	G	-	-	-	-	-	-	-	-	-	-	-	-	-	-	-	-	-	-	-	-	-	-	-	-	-	-	а	-	-	-	-	-	-	-	-	-	-	-	-	-	-	-	-	-	-	-	-
rs9319428	FLT1	A	-	-	-	-	-	-	-	-	-	-	-	-	-	-	-	-	-	-	-	-	-	-	-	-	-	-	а	-	-	-	а	-	-	а	-	-	-	-	а	-	а	а	а	а	-	а	н
rs6601530	PINX1	G	-	-	-	-	-	-	-	-	-	-	-	-	-	-	-	-	-	-	-	-	-	-	-	-	-	-	а	-	-	-	-	-	-	-	-	-	-	-	-	-	-	-	-	-	-	-	-
rs7422339	CPS1	C	-	-	-	-	-	-	-	-	-	-	-	-	-	-	-	-	-	-	-	-	-	-	-	-	-	-	а	-	-	-	-	-	-	-	-	-	-	-	-	-	-	-	-	-	-	-	-
rs1805017	PLA2G7	T	-	-	-	-	-	-	-	-	-	-	-	-	-	-	-	-	-	-	-	-	-	-	-	-	-	-	а	-	-	-	-	-	-	-	-	-	-	-	-	-	-	-	-	-	-	-	-
rs501120	CXCL12/SDF1	T / C	-	-	-	-	-	-	а	-	-	-	а	-	-	-	-	а	-	а	а	а	а	-	-	-	-	-	а	-	-	-	а	-	-	а	-	-	-	-	а	-	а	а	а	-	н	а	н
rs3001032	LYPLAL1	T	-	-	-	-	-	-	-	-	-	-	-	-	-	-	-	-	-	-	-	-	-	-	-	-	-	-	а	-	-	-	-	-	-	-	-	-	-	-	-	-	-	-	-	-	-	-	-
rs13238203	TYW1B	C	-	-	-	-	-	-	-	-	-	-	-	-	-	-	-	-	-	-	-	-	-	-	-	-	-	н	а	-	-	-	-	-	-	-	-	-	-	-	-	-	-	-	-	-	-	-	-
rs1173771	NPR3, C5orf23	G	-	-	-	-	-	-	-	-	-	-	-	-	-	-	-	-	-	-	-	-	-	-	-	-	-	-	а	-	-	-	-	-	-	-	-	-	-	-	-	н	-	-	-	-	-	-	-
rs731839	PEPD	G	-	-	-	-	-	-	-	-	-	-	-	-	-	-	-	-	-	-	-	-	-	-	-	-	-	-	а	-	-	-	-	-	-	-	-	-	-	-	-	-	-	-	-	-	-	-	-
rs9982601	-	T / C	-	-	-	-	н	н	-	-	-	а	-	а	н	н	а	-	а	а	а	а	а	а	-	-	-	-	а	а	а	-	а	а	н	а	-	-	-	-	а	-	а	а	а	а	н	а	н
rs3817334	MTCH2, NDUFS3, CUGBP	T	-	-	-	-	-	-	-	-	-	-	-	-	-	-	-	-	-	-	-	-	-	-	-	-	-	-	а	-	-	-	-	-	-	-	-	-	-	-	-	н	-	-	-	-	-	-	-
rs6474412	CHRNB3,CHRN A6	T	-	-	-	-	-	-	-	-	-	-	-	-	-	-	-	-	-	-	-	-	-	-	-	-	-	-	а	-	-	-	-	-	-	-	-	-	-	-	-	-	-	-	-	-	-	-	-
rs1042034	APOB	T	-	-	-	-	-	-	-	-	-	-	-	-	-	-	-	-	-	-	-	-	-	-	-	-	н	н	а	-	-	-	-	-	-	-	-	-	-	-	-	-	-	-	-	-	-	-	-
rs11191593	CYP17A1, NT5C2	T	-	-	-	-	-	-	-	-	-	-	-	-	-	-	-	-	-	-	-	-	-	-	-	-	-	-	а	-	-	-	-	-	-	-	-	-	-	-	-	-	-	-	-	-	-	-	-
rs478222	EFR3B, 3NCOA1, C2orf79, CENPO, ADCY3, DNAJC27, POMC, DN	A	-	-	-	-	-	-	-	-	-	-	-	-	-	-	-	-	-	-	-	-	-	-	-	-	-	-	а	-	-	-	-	-	-	-	-	-	-	-	-	-	-	-	-	-	-	-	-
rs2814944	-	A	-	-	-	-	-	-	-	-	-	-	-	-	-	-	-	-	-	-	-	-	-	-	-	-	н	-	а	-	-	-	-	-	-	-	-	-	-	-	-	н	-	-	-	-	-	-	-
rs8068318	TBX2	C	-	-	-	-	-	-	-	-	-	-	-	-	-	-	-	-	-	-	-	-	-	-	-	-	-	-	а	-	-	-	-	-	-	-	-	-	-	-	-	-	-	-	-	-	-	-	-
rs1127065	CAMK2B	C	-	-	-	-	-	-	-	-	-	-	-	-	-	-	-	-	-	-	-	-	-	-	-	-	-	-	а	-	-	-	-	-	-	-	-	-	-	-	-	-	-	-	-	-	-	-	-
rs6015450	ZNF831	G	-	-	-	-	-	-	-	-	-	-	-	-	-	-	-	-	-	-	-	-	-	-	-	-	-	-	а	-	-	-	-	-	-	-	-	-	-	-	-	н	-	-	-	-	-	-	-
rs1362212	TBX20	A	-	-	-	-	-	-	-	-	-	-	-	-	-	-	-	-	-	-	-	-	-	-	-	-	-	-	а	-	-	-	-	-	-	-	-	-	-	-	-	-	-	-	-	-	-	-	-
rs12413409	CNNM2	G	-	-	-	-	-	-	-	-	-	-	-	-	-	н	-	-	-	-	-	-	-	-	-	-	-	-	а	а	-	а	-	а	н	а	-	-	-	-	-	н	-	-	-	а	-	-	-
rs673548	APOB	G	-	-	-	-	-	-	-	-	-	-	-	-	-	-	-	-	-	-	-	-	-	-	-	-	-	-	а	-	-	-	-	-	-	-	-	-	-	-	-	-	-	-	-	-	-	-	-
rs2521501	FES	T	-	-	-	-	-	-	-	-	-	-	-	-	-	-	-	-	-	-	-	-	-	-	-	-	-	-	а	-	-	-	а	-	-	-	-	-	-	-	а	-	-	-	-	-	-	-	н
rs10913469	SEC16B, RASAL2	C	-	-	-	-	-	-	-	-	-	-	-	-	-	-	-	-	-	-	-	-	-	-	-	-	-	-	а	-	-	-	-	-	-	-	-	-	-	-	-	-	-	-	-	-	-	-	-
rs633185	FLJ32810, TMEM133	C	-	-	-	-	-	-	-	-	-	-	-	-	-	-	-	-	-	-	-	-	-	-	-	-	-	-	а	-	-	-	-	-	-	-	-	-	-	-	-	-	-	-	-	-	-	-	-
rs3733829	CYP2A6,EGLN2	G	-	-	-	-	-	-	-	-	-	-	-	-	-	-	-	-	-	-	-	-	-	-	-	-	-	-	а	-	-	-	-	-	-	-	-	-	-	-	-	-	-	-	-	-	-	-	-
rs1799884	GCK	T	-	-	-	-	-	-	-	-	-	-	-	-	-	-	-	-	-	-	-	-	-	-	-	-	-	-	а	-	-	-	-	-	-	-	-	-	-	-	-	-	-	-	-	-	-	-	-
rs12936587	-	G	-	-	-	-	-	-	-	-	-	-	-	-	-	н	-	-	-	-	-	-	-	-	-	-	-	-	а	а	-	-	а	а	н	а	-	-	-	-	а	н	а	а	а	а	н	а	н
rs442177	AFF1	T	-	-	-	-	-	-	-	-	-	-	-	-	-	-	-	-	-	-	-	-	-	-	-	-	-	н	а	-	-	-	-	-	-	-	-	-	-	-	-	н	-	-	-	-	-	-	-
rs11556924	ZC3HC1	C	-	-	-	-	-	-	-	-	-	-	-	-	-	н	-	-	-	-	-	-	-	-	-	-	-	-	а	а	-	-	а	а	н	а	-	-	-	-	а	н	-	а	а	а	н	а	н
rs11047543	SOX5, C12orf67	G	-	-	-	-	-	-	-	-	-	-	-	-	-	-	-	-	-	-	-	-	-	-	-	-	-	-	а	-	-	-	-	-	-	-	-	-	-	-	-	-	-	-	-	-	-	-	-
rs7025486	DAB2IP	A	-	-	-	-	-	-	-	-	-	-	-	-	-	-	-	-	-	-	-	-	-	-	-	-	-	-	а	-	-	-	-	-	-	-	а	н	-	-	-	-	а	а	а	-	-	-	-
rs268	LPL	G	-	-	-	-	-	-	а	-	-	-	-	-	-	-	-	-	-	-	-	-	-	-	-	-	-	-	а	-	-	-	-	-	-	-	-	-	-	-	-	-	-	-	-	-	-	-	-
rs6474359	ANK1	T	-	-	-	-	-	-	-	-	-	-	-	-	-	-	-	-	-	-	-	-	-	-	-	-	-	-	а	-	-	-	-	-	-	-	-	-	-	-	-	-	-	-	-	-	-	-	-
rs9488822	FRK	A	-	-	-	-	-	-	-	-	-	-	-	-	-	-	-	-	-	-	-	-	-	-	а	-	-	-	а	-	-	-	-	-	-	-	-	-	-	-	-	-	-	-	-	-	-	-	-
rs16942887	PSKH1	G	-	-	-	-	-	-	-	-	-	-	-	-	-	-	-	-	-	-	-	-	-	-	-	-	н	-	а	-	-	-	-	-	-	-	-	-	-	-	-	-	-	-	-	-	-	-	-
rs7562790	CRIM1	G	-	-	-	-	-	-	-	-	-	-	-	-	-	-	-	-	-	-	-	-	-	-	-	-	-	-	а	-	-	-	-	-	-	-	-	-	-	-	-	-	-	-	-	-	-	-	-
rs6882076	TIMD4	C / A	-	-	-	-	-	-	-	-	-	-	-	-	-	-	-	-	-	-	-	-	-	-	а	а	-	-	а	-	-	-	-	-	-	-	-	-	-	-	-	н	-	-	-	-	-	-	-
rs1321311	CDKN1A	A	-	-	-	-	-	-	-	-	-	-	-	-	-	-	-	-	-	-	-	-	-	-	-	-	-	-	а	-	-	-	-	-	-	-	-	-	-	-	-	н	-	-	-	-	-	-	-
rs174548	FADS1	G	-	-	-	-	-	-	-	-	-	-	-	-	-	-	-	-	-	-	-	-	-	-	-	-	-	-	а	-	-	-	-	-	-	-	-	-	-	-	-	-	-	-	-	-	-	-	-
rs319690	MAP4	T	-	-	-	-	-	-	-	-	-	-	-	-	-	-	-	-	-	-	-	-	-	-	-	-	-	-	а	-	-	-	-	-	-	-	-	-	-	-	-	н	-	-	-	-	-	-	-
rs7342028	VTI1A	T	-	-	-	-	-	-	-	-	-	-	-	-	-	-	-	-	-	-	-	-	-	-	-	-	-	-	а	-	-	-	-	-	-	-	-	-	-	-	-	-	-	-	-	-	-	-	-
rs7692808	ARHGAP24	G	-	-	-	-	-	-	-	-	-	-	-	-	-	-	-	-	-	-	-	-	-	-	-	-	-	-	а	-	-	-	-	-	-	-	-	-	-	-	-	-	-	-	-	-	-	-	-
rs2642442	-	T / C	-	-	-	-	-	-	-	-	-	-	-	-	-	-	-	-	-	-	-	-	-	-	-	-	-	-	а	-	-	-	-	-	-	-	-	-	-	-	-	н	-	-	-	-	-	-	-
rs539514	LMO7	T	-	-	-	-	-	-	-	-	-	-	-	-	-	-	-	-	-	-	-	-	-	-	-	-	-	-	а	-	-	-	-	-	-	-	-	-	-	-	-	-	-	-	-	-	-	-	-
rs4689388	WFS1, PPP2R2C	A	-	-	-	-	-	-	-	-	-	-	-	-	н	-	-	-	-	-	-	-	-	-	-	-	-	-	а	-	-	-	-	-	-	-	-	-	-	-	-	н	-	-	-	-	-	-	-
rs1402837	G6PC2	T	-	-	-	-	-	-	-	-	-	-	-	-	-	-	-	-	-	-	-	-	-	-	-	-	-	-	а	-	-	-	-	-	-	-	-	-	-	-	-	-	-	-	-	-	-	-	-
rs9436640	NFIA	T	-	-	-	-	-	-	-	-	-	-	-	-	-	-	-	-	-	-	-	-	-	-	-	-	-	-	а	-	-	-	-	-	-	-	-	-	-	-	-	-	-	-	-	-	-	-	-
rs12129861	PDZK1	G	-	-	-	-	-	-	-	-	-	-	-	-	-	-	-	-	-	-	-	-	-	-	-	-	-	-	а	-	-	-	-	-	-	-	-	-	-	-	-	-	-	-	-	-	-	-	-
rs742132	LRRC16A, SCGN	A	-	-	-	-	-	-	-	-	-	-	-	-	-	-	-	-	-	-	-	-	-	-	-	-	-	-	а	-	-	-	-	-	-	-	-	-	-	-	-	-	-	-	-	-	-	-	-
rs10968576	LRRN6C	G	-	-	-	-	-	-	-	-	-	-	-	-	-	-	-	-	-	-	-	-	-	-	-	-	-	-	а	-	-	-	-	-	-	-	-	-	-	-	-	н	-	-	-	-	-	-	-
rs10519210	USP3	G	-	-	-	-	-	-	-	-	-	-	-	-	-	-	-	-	-	-	-	-	-	-	-	-	-	-	а	-	-	-	-	-	-	-	-	-	-	-	-	-	-	-	-	-	-	-	-
rs3025343	DBH	A	-	-	-	-	-	-	-	-	-	-	-	-	-	-	-	-	-	-	-	-	-	-	-	-	-	-	а	-	-	-	-	-	-	-	-	-	-	-	-	-	-	-	-	-	-	-	-
rs2241423	MAP2K5, LBXCOR1	G	-	-	-	-	-	-	-	-	-	-	-	-	-	-	-	-	-	-	-	-	-	-	-	-	-	-	а	-	-	-	-	-	-	-	-	-	-	-	-	н	-	-	-	-	-	-	-
rs6725887	WDR12	C / T	-	-	-	-	н	н	-	а	-	а	-	а	н	н	а	-	а	а	а	-	а	а	-	-	-	-	а	а	а	-	-	а	н	а	-	-	-	-	-	н	-	-	-	а	-	-	-
rs7138803	FAIM2	A	-	-	-	-	-	-	-	-	-	-	-	-	-	-	-	-	-	-	-	-	-	-	-	-	-	-	а	-	-	-	-	-	-	-	-	-	-	-	-	н	-	-	-	-	-	-	-
rs2929282	FRMD5	T	-	-	-	-	-	-	-	-	-	-	-	-	-	-	-	-	-	-	-	-	-	-	-	-	-	н	а	-	-	-	-	-	-	-	-	-	-	-	-	н	-	-	-	-	-	-	-
rs2247056	LINC02571, LOC112267902	C	-	-	-	-	-	-	-	-	-	-	-	-	-	-	-	-	-	-	-	-	-	-	-	-	-	н	а	-	-	-	-	-	-	-	-	-	-	-	-	н	-	-	-	-	-	-	-
rs4790333	SGSM2	T	-	-	-	-	-	-	-	-	-	-	-	-	-	-	-	-	-	-	-	-	-	-	-	-	-	-	а	-	-	-	-	-	-	-	-	-	-	-	-	-	-	-	-	-	-	-	-
rs11084753	KCTD15	G	-	-	-	-	-	-	-	-	-	-	-	-	н	-	-	-	-	-	-	-	-	-	-	-	-	-	а	-	-	-	-	-	-	-	-	-	-	-	-	-	-	-	-	-	-	-	-
rs231362	KCNQ1	G	-	-	-	-	-	-	-	-	-	-	-	-	-	-	-	-	-	-	-	-	-	-	-	-	-	-	а	-	-	-	-	-	-	-	-	-	-	-	-	н	-	-	-	-	-	-	-
rs386000	-	G	-	-	-	-	-	-	-	-	-	-	-	-	-	-	-	-	-	-	-	-	-	-	-	-	н	-	а	-	-	-	-	-	-	-	-	-	-	-	-	-	-	-	-	-	-	-	-
rs1549318	LARP6	T	-	-	-	-	-	-	-	-	-	-	-	-	-	-	-	-	-	-	-	-	-	-	-	-	-	-	а	-	-	-	-	-	-	-	-	-	-	-	-	-	-	-	-	-	-	-	-
rs3184504	SH2B3	T / C	-	-	-	-	-	-	-	-	-	а	-	а	н	н	-	-	-	а	а	-	-	а	-	-	-	-	а	а	-	-	а	а	н	а	-	-	-	-	а	-	-	а	а	а	н	а	н
rs4929949	RPL27A, TUB	C	-	-	-	-	-	-	-	-	-	-	-	-	-	-	-	-	-	-	-	-	-	-	-	-	-	-	а	-	-	-	-	-	-	-	-	-	-	-	-	н	-	-	-	-	-	-	-
rs1178979	BAZ1B, BCL7B, TBL2, MLXIPL	T	-	-	-	-	-	-	-	-	-	-	-	-	-	-	-	-	-	-	-	-	-	-	-	-	-	-	а	-	-	-	-	-	-	-	-	-	-	-	-	-	-	-	-	-	-	-	-
rs492602	FUT2, LOC105447645	G	-	-	-	-	-	-	-	-	-	-	-	-	-	-	-	-	-	-	-	-	-	-	а	-	-	-	а	-	-	-	-	-	-	-	-	-	-	-	-	н	-	-	-	-	-	-	-
rs2814982	-	C	-	-	-	-	-	-	-	-	-	-	-	-	-	-	-	-	-	-	-	-	-	-	а	-	-	-	а	-	-	-	-	-	-	-	-	-	-	-	-	н	-	-	-	-	-	-	-
rs11065987	-	A	-	-	-	-	-	-	-	-	-	-	-	-	-	-	-	-	-	-	-	-	-	-	а	а	-	-	а	-	-	-	-	-	-	-	-	-	-	-	-	н	-	-	-	-	-	-	-
rs1555543	PTBP2	C	-	-	-	-	-	-	-	-	-	-	-	-	-	-	-	-	-	-	-	-	-	-	-	-	-	-	а	-	-	-	-	-	-	-	-	-	-	-	-	н	-	-	-	-	-	-	-
rs174546	FADS1	T	-	-	-	-	-	-	-	-	-	-	-	-	-	-	-	-	-	-	-	-	-	-	-	-	-	н	а	-	-	-	-	-	-	-	-	-	-	-	-	н	-	-	-	-	-	-	-
rs1990760	IFIH1	T	-	-	-	-	-	-	-	-	-	-	-	-	-	-	-	-	-	-	-	-	-	-	-	-	-	-	а	-	-	-	-	-	-	-	-	-	-	-	-	-	-	-	-	-	-	-	-
rs9851724	SCN10A,SCN5A	T	-	-	-	-	-	-	-	-	-	-	-	-	-	-	-	-	-	-	-	-	-	-	-	-	-	-	а	-	-	-	-	-	-	-	-	-	-	-	-	-	-	-	-	-	-	-	-
rs4660293	PABPC4	G	-	-	-	-	-	-	-	-	-	-	-	-	-	-	-	-	-	-	-	-	-	-	-	-	н	-	а	-	-	-	-	-	-	-	-	-	-	-	-	н	-	-	-	-	-	-	-
rs2304256	TYK2	C	-	-	-	-	-	-	-	-	-	-	-	-	-	-	-	-	-	-	-	-	-	-	-	-	-	-	а	-	-	-	-	-	-	-	-	-	-	-	-	-	-	-	-	-	-	-	-
rs9299	HOXB5	T	-	-	-	-	-	-	-	-	-	-	-	-	-	-	-	-	-	-	-	-	-	-	-	-	-	-	а	-	-	-	-	-	-	-	-	-	-	-	-	-	-	-	-	-	-	-	-
rs4944092	WNT11	A	-	-	-	-	-	-	-	-	-	-	-	-	-	-	-	-	-	-	-	-	-	-	-	-	-	-	а	-	-	-	-	-	-	-	-	-	-	-	-	-	-	-	-	-	-	-	-
rs7941030	-	C / A	-	-	-	-	-	-	-	-	-	-	-	-	-	-	-	-	-	-	-	-	-	-	а	-	-	-	а	-	-	-	-	-	-	-	-	-	-	-	-	н	-	-	-	-	-	-	-
rs6235	PCSK1	G	-	-	-	-	-	-	-	-	-	-	-	-	-	-	-	-	-	-	-	-	-	-	-	-	-	-	а	-	-	-	-	-	-	-	-	-	-	-	-	-	-	-	-	-	-	-	-
rs7756935	PLA2G7	C	-	-	-	-	-	-	-	-	-	-	-	-	-	-	-	-	-	-	-	-	-	-	-	-	-	-	а	-	-	-	-	-	-	-	-	-	-	-	-	-	-	-	-	-	-	-	-
rs7957197	HNF1A	T	-	-	-	-	-	-	-	-	-	-	-	-	-	-	-	-	-	-	-	-	-	-	-	-	-	-	а	-	-	-	-	-	-	-	-	-	-	-	-	н	-	-	-	-	-	-	-
rs4026608	HMGA2	T	-	-	-	-	-	-	-	-	-	-	-	-	-	-	-	-	-	-	-	-	-	-	-	-	-	-	а	-	-	-	-	-	-	-	-	-	-	-	-	-	-	-	-	-	-	-	-
rs4149268	ABCA1	T	-	-	-	-	-	-	-	-	-	-	-	-	-	-	-	-	-	-	-	-	-	-	-	-	-	-	а	-	-	-	-	-	-	-	-	-	-	-	-	-	-	-	-	-	-	-	-
rs7206971	EFCAB13	A / G	-	-	-	-	-	-	-	-	-	-	-	-	-	-	-	-	-	-	-	-	-	-	а	-	-	-	а	-	-	-	-	-	-	-	-	-	-	-	-	н	-	-	-	-	-	-	-
rs2542151	PTPN2	G	-	-	-	-	-	-	-	-	-	-	-	-	-	-	-	-	-	-	-	-	-	-	-	-	-	-	а	-	-	-	-	-	-	-	-	-	-	-	-	-	-	-	-	-	-	-	-
rs10150332	NRXN3	C	-	-	-	-	-	-	-	-	-	-	-	-	-	-	-	-	-	-	-	-	-	-	-	-	-	-	а	-	-	-	-	-	-	-	-	-	-	-	-	н	-	-	-	-	-	-	-
rs3217992	CDKN2B, CDKN2B-AS1	T	-	-	-	-	-	-	-	-	-	-	-	-	-	-	-	-	-	-	-	-	-	-	-	-	-	-	а	-	-	-	а	-	-	-	-	-	-	-	а	-	-	-	а	а	н	а	н
rs2112347	FLJ35779, HMGCR	T	-	-	-	-	-	-	-	-	-	-	-	-	-	-	-	-	-	-	-	-	-	-	-	-	-	-	а	-	-	-	-	-	-	-	-	-	-	-	-	н	-	-	-	-	-	-	-
rs805303	BAT2, BAT5	G	-	-	-	-	-	-	-	-	-	-	-	-	-	-	-	-	-	-	-	-	-	-	-	-	-	-	а	-	-	-	-	-	-	-	-	-	-	-	-	-	-	-	-	-	-	-	-
rs2072183	NPC1L1	C	-	-	-	-	-	-	-	-	-	-	-	-	-	-	-	-	-	-	-	-	-	-	а	-	-	-	а	-	-	-	-	-	-	-	-	-	-	-	-	н	-	-	-	-	-	-	-
rs505802	SLC22A12	C	-	-	-	-	-	-	-	-	-	-	-	-	-	-	-	-	-	-	-	-	-	-	-	-	-	-	а	-	-	-	-	-	-	-	-	-	-	-	-	-	-	-	-	-	-	-	-
rs2068888	-	G	-	-	-	-	-	-	-	-	-	-	-	-	-	-	-	-	-	-	-	-	-	-	-	-	-	н	а	-	-	-	-	-	-	-	-	-	-	-	-	н	-	-	-	-	-	-	-
rs35767	IGF1	G	-	-	-	-	-	-	-	-	-	-	-	-	-	-	-	-	-	-	-	-	-	-	-	-	-	-	а	-	-	-	-	-	-	-	-	-	-	-	-	-	-	-	-	-	-	-	-
rs4252120	PLG	T	-	-	-	-	-	-	-	-	-	-	-	-	-	-	-	-	-	-	-	-	-	-	-	-	-	-	а	-	-	-	а	-	-	а	-	-	-	-	а	-	а	а	а	а	-	а	н
rs675209	RREB1	T	-	-	-	-	-	-	-	-	-	-	-	-	-	-	-	-	-	-	-	-	-	-	-	-	-	-	а	-	-	-	-	-	-	-	-	-	-	-	-	-	-	-	-	-	-	-	-
rs1446468	FIGN	C	-	-	-	-	-	-	-	-	-	-	-	-	-	-	-	-	-	-	-	-	-	-	-	-	-	-	а	-	-	-	-	-	-	-	-	-	-	-	-	-	-	-	-	-	-	-	-
rs4771122	MTIF3, GTF3A	G	-	-	-	-	-	-	-	-	-	-	-	-	-	-	-	-	-	-	-	-	-	-	-	-	-	-	а	-	-	-	-	-	-	-	-	-	-	-	-	н	-	-	-	-	-	-	-
rs2107595	-	A / G	-	-	-	-	-	-	-	-	-	-	-	-	-	-	-	-	-	-	-	-	-	-	-	-	-	-	а	-	-	-	-	-	-	-	-	-	-	-	-	н	-	-	-	-	-	-	-
rs556621	CDC5L, SUPT3H	T	-	-	-	-	-	-	-	-	-	-	-	-	-	-	-	-	-	-	-	-	-	-	-	-	-	-	а	-	-	-	-	-	-	-	-	-	-	-	-	н	-	-	-	-	-	-	-
rs17696736	C12orf30	G	-	-	-	-	-	-	-	-	-	-	-	-	-	-	-	-	-	-	-	-	-	-	-	-	-	-	а	-	-	-	-	-	-	-	-	-	-	-	-	-	-	-	-	-	-	-	-
rs2890652	LRP1B	C	-	-	-	-	-	-	-	-	-	-	-	-	-	-	-	-	-	-	-	-	-	-	-	-	-	-	а	-	-	-	-	-	-	-	-	-	-	-	-	н	-	-	-	-	-	-	-
rs511154	PCCB	A	-	-	-	-	-	-	-	-	-	-	-	-	-	-	-	-	-	-	-	-	-	-	-	-	-	-	а	-	-	-	-	-	-	-	-	-	-	-	-	-	-	-	-	-	-	-	-
rs281868	SLC35F1	A	-	-	-	-	-	-	-	-	-	-	-	-	-	-	-	-	-	-	-	-	-	-	-	-	-	-	а	-	-	-	-	-	-	-	-	-	-	-	-	-	-	-	-	-	-	-	-
rs9398652	GJA1	C	-	-	-	-	-	-	-	-	-	-	-	-	-	-	-	-	-	-	-	-	-	-	-	-	-	-	а	-	-	-	-	-	-	-	-	-	-	-	-	-	-	-	-	-	-	-	-
rs11848785	SIPA1L1	A	-	-	-	-	-	-	-	-	-	-	-	-	-	-	-	-	-	-	-	-	-	-	-	-	-	-	а	-	-	-	-	-	-	-	-	-	-	-	-	-	-	-	-	-	-	-	-
rs17782313	MC4R	C	-	-	-	-	-	-	-	-	-	-	-	-	н	-	-	-	-	-	-	-	-	-	-	-	-	-	а	-	-	-	-	-	-	-	-	-	-	-	-	-	-	-	-	-	-	-	-
rs2242285	LRIG1,SLC25A2 6	A	-	-	-	-	-	-	-	-	-	-	-	-	-	-	-	-	-	-	-	-	-	-	-	-	-	-	а	-	-	-	-	-	-	-	-	-	-	-	-	-	-	-	-	-	-	-	-
rs925946	BDNF	T	-	-	-	-	-	-	-	-	-	-	-	-	н	-	-	-	-	-	-	-	-	-	-	-	-	-	а	-	-	-	-	-	-	-	-	-	-	-	-	-	-	-	-	-	-	-	-
rs763361	CD226	T	-	-	-	-	-	-	-	-	-	-	-	-	-	-	-	-	-	-	-	-	-	-	-	-	-	-	а	-	-	-	-	-	-	-	-	-	-	-	-	-	-	-	-	-	-	-	-
rs11220462	ST3GAL4	A	-	-	-	-	-	-	-	-	-	-	-	-	-	-	-	-	-	-	-	-	-	-	-	а	-	-	а	-	-	-	-	-	-	-	-	-	-	-	-	н	-	-	-	-	-	-	-
rs1878406	-	T	-	-	-	-	-	-	-	-	-	-	-	-	-	-	-	-	-	-	-	-	-	-	-	-	-	-	а	-	-	-	-	-	-	а	-	-	-	-	-	-	-	-	-	а	-	-	-
rs2923084	CAND1.11	G	-	-	-	-	-	-	-	-	-	-	-	-	-	-	-	-	-	-	-	-	-	-	-	-	н	-	а	-	-	-	-	-	-	-	-	-	-	-	-	-	-	-	-	-	-	-	-
rs4457053	ZBED3	G	-	-	-	-	-	-	-	-	-	-	-	-	-	-	-	-	-	-	-	-	-	-	-	-	-	-	а	-	-	-	-	-	-	-	-	-	-	-	-	н	-	-	-	-	-	-	-
rs12967135	-	A	-	-	-	-	-	-	-	-	-	-	-	-	-	-	-	-	-	-	-	-	-	-	-	-	н	-	а	-	-	-	-	-	-	-	-	-	-	-	-	н	-	-	-	-	-	-	-
rs883079	TBX5	C	-	-	-	-	-	-	-	-	-	-	-	-	-	-	-	-	-	-	-	-	-	-	-	-	-	-	а	-	-	-	-	-	-	-	-	-	-	-	-	-	-	-	-	-	-	-	-
rs6734238	IL1F10	G	-	-	-	-	-	-	-	-	-	-	-	-	-	-	-	-	-	-	-	-	-	-	-	-	-	-	а	-	-	-	-	-	-	-	-	-	-	-	-	н	-	-	-	-	-	-	-
rs2479409	PCSK9	G	-	-	-	-	-	-	-	-	-	-	-	-	-	-	-	-	-	-	-	-	-	-	а	а	-	-	а	-	-	-	-	-	-	-	-	-	-	-	-	н	-	-	-	-	-	-	-
rs4105144	CYP2A6,RAB4D	C	-	-	-	-	-	-	-	-	-	-	-	-	-	-	-	-	-	-	-	-	-	-	-	-	-	-	а	-	-	-	-	-	-	-	-	-	-	-	-	-	-	-	-	-	-	-	-
rs1084651	-	G	-	-	-	-	-	-	-	-	-	-	-	-	-	-	-	-	-	-	-	-	-	-	-	-	н	-	а	-	-	-	-	-	-	-	-	-	-	-	-	н	-	-	-	-	-	-	-
rs543874	SEC16B	G	-	-	-	-	-	-	-	-	-	-	-	-	-	-	-	-	-	-	-	-	-	-	-	-	-	-	а	-	-	-	-	-	-	-	-	-	-	-	-	н	-	-	-	-	-	-	-
rs1733724	DKK1	A	-	-	-	-	-	-	-	-	-	-	-	-	-	-	-	-	-	-	-	-	-	-	-	-	-	-	а	-	-	-	-	-	-	-	-	-	-	-	-	-	-	-	-	-	-	-	-
rs11897119	MEIS1	C	-	-	-	-	-	-	-	-	-	-	-	-	-	-	-	-	-	-	-	-	-	-	-	-	-	-	а	-	-	-	-	-	-	-	-	-	-	-	-	-	-	-	-	-	-	-	-
rs7034200	GLIS3	A	-	-	-	-	-	-	-	-	-	-	-	-	н	-	-	-	-	-	-	-	-	-	-	-	-	-	а	-	-	-	-	-	-	-	-	-	-	-	-	н	-	-	-	-	-	-	-
rs1886512	KLF12	T	-	-	-	-	-	-	-	-	-	-	-	-	-	-	-	-	-	-	-	-	-	-	-	-	-	-	а	-	-	-	-	-	-	-	-	-	-	-	-	-	-	-	-	-	-	-	-
rs4845625	IL6R	T	-	-	-	-	-	-	-	-	-	-	-	-	-	-	-	-	-	-	-	-	-	-	-	-	-	-	а	-	-	-	а	-	-	а	-	-	-	-	а	-	а	а	а	а	-	а	н
rs12328675	COBLL1	T	-	-	-	-	-	-	-	-	-	-	-	-	-	-	-	-	-	-	-	-	-	-	-	-	н	-	а	-	-	-	-	-	-	-	-	-	-	-	-	н	-	-	-	-	-	-	-
rs6450176	ARL15	A	-	-	-	-	-	-	-	-	-	-	-	-	-	-	-	-	-	-	-	-	-	-	-	-	н	-	а	-	-	-	-	-	-	-	-	-	-	-	-	н	-	-	-	-	-	-	-
rs4765127	ZNF664, ZNF664-RFLNA	G	-	-	-	-	-	-	-	-	-	-	-	-	-	-	-	-	-	-	-	-	-	-	-	-	н	-	а	-	-	-	-	-	-	-	-	-	-	-	-	н	-	-	-	-	-	-	-
rs10953541	BCAP29, DUS4L-BCAP29	C	-	-	-	-	-	-	-	-	-	-	-	-	-	н	-	-	-	-	-	-	-	-	-	-	-	-	а	а	-	-	-	-	н	-	-	-	-	-	-	н	а	а	а	а	-	-	-
rs11869286	STARD3	G	-	-	-	-	-	-	-	-	-	-	-	-	-	-	-	-	-	-	-	-	-	-	-	-	-	-	а	-	-	-	-	-	-	-	-	-	-	-	-	н	-	-	-	-	-	-	-
rs1122608	SMARCA4	G	-	-	-	-	н	н	-	-	-	а	-	а	н	н	а	-	-	а	а	-	-	а	-	-	-	-	а	а	а	-	а	а	н	а	-	-	-	-	а	н	-	а	а	а	н	а	н
rs10842994	KLHDC5	C	-	-	-	-	-	-	-	-	-	-	-	-	-	-	-	-	-	-	-	-	-	-	-	-	-	-	а	-	-	-	-	-	-	-	-	-	-	-	-	н	-	-	-	-	-	-	-
rs4373814	CACNB2	C	-	-	-	-	-	-	-	-	-	-	-	-	-	-	-	-	-	-	-	-	-	-	-	-	-	-	а	-	-	-	-	-	-	-	-	-	-	-	-	-	-	-	-	-	-	-	-
rs508487	PCSK7	T	-	-	-	-	-	-	-	-	-	-	-	-	-	-	-	-	-	-	-	-	-	-	-	-	-	-	а	-	-	-	-	-	-	-	-	-	-	-	-	-	-	-	-	-	-	-	-
rs987237	TFAP2B	G	-	-	-	-	-	-	-	-	-	-	-	-	-	-	-	-	-	-	-	-	-	-	-	-	-	-	а	-	-	-	-	-	-	-	-	-	-	-	-	н	-	-	-	-	-	-	-
rs6800541	SCN10A	C	-	-	-	-	-	-	-	-	-	-	-	-	-	-	-	-	-	-	-	-	-	-	-	-	-	-	а	-	-	-	-	-	-	-	-	-	-	-	-	-	-	-	-	-	-	-	-
rs223116	MYH7,NDNG	G	-	-	-	-	-	-	-	-	-	-	-	-	-	-	-	-	-	-	-	-	-	-	-	-	-	-	а	-	-	-	-	-	-	-	-	-	-	-	-	-	-	-	-	-	-	-	-
rs4074536	CASQ2	T	-	-	-	-	-	-	-	-	-	-	-	-	-	-	-	-	-	-	-	-	-	-	-	-	-	-	а	-	-	-	-	-	-	-	-	-	-	-	-	-	-	-	-	-	-	-	-
rs782590	SMEK2	T	-	-	-	-	-	-	-	-	-	-	-	-	-	-	-	-	-	-	-	-	-	-	-	-	-	-	а	-	-	-	-	-	-	-	-	-	-	-	-	-	-	-	-	-	-	-	-
rs10838687	MADD	T	-	-	-	-	-	-	-	-	-	-	-	-	-	-	-	-	-	-	-	-	-	-	-	-	-	-	а	-	-	-	-	-	-	-	-	-	-	-	-	-	-	-	-	-	-	-	-
rs10938397	GNPDA2	G	-	-	-	-	-	-	-	-	-	-	-	-	н	-	-	-	-	-	-	-	-	-	-	-	-	-	а	-	-	-	-	-	-	-	-	-	-	-	-	н	-	-	-	-	-	-	-
rs4731702	LOC105375508	C	-	-	-	-	-	-	-	-	-	-	-	-	-	-	-	-	-	-	-	-	-	-	-	-	н	-	а	-	-	-	-	-	-	-	-	-	-	-	-	н	-	-	-	-	-	-	-
rs2199936	ABCG2	A	-	-	-	-	-	-	-	-	-	-	-	-	-	-	-	-	-	-	-	-	-	-	-	-	-	-	а	-	-	-	-	-	-	-	-	-	-	-	-	-	-	-	-	-	-	-	-
rs11781551	ZHX2	G	-	-	-	-	-	-	-	-	-	-	-	-	-	-	-	-	-	-	-	-	-	-	-	-	-	-	а	-	-	-	-	-	-	-	-	-	-	-	-	-	-	-	-	-	-	-	-
rs9818870	MRAS	T	-	-	-	-	н	н	-	а	-	а	-	а	н	н	-	-	а	-	-	-	а	а	-	-	-	-	а	-	-	-	-	а	н	а	а	н	а	н	-	н	-	-	-	а	-	-	-
rs229541	C1QTNF6	A	-	-	-	-	-	-	-	-	-	-	-	-	-	-	-	-	-	-	-	-	-	-	-	-	-	-	а	-	-	-	-	-	-	-	-	-	-	-	-	-	-	-	-	-	-	-	-
rs10947789	KCNK5	T	-	-	-	-	-	-	-	-	-	-	-	-	-	-	-	-	-	-	-	-	-	-	-	-	-	-	а	-	-	-	а	-	-	а	-	-	-	-	а	-	а	а	а	а	-	а	н
rs924043	WDR27, C6orf120, PHF10, TCTE3, C6orf208, LOC154449, DLL	C	-	-	-	-	-	-	-	-	-	-	-	-	-	-	-	-	-	-	-	-	-	-	-	-	-	-	а	-	-	-	-	-	-	-	-	-	-	-	-	-	-	-	-	-	-	-	-
rs10206899	NAT8,NAT8B,A LMS1,DUSP11,T PRKB	T	-	-	-	-	-	-	-	-	-	-	-	-	-	-	-	-	-	-	-	-	-	-	-	-	-	-	а	-	-	-	-	-	-	-	-	-	-	-	-	н	-	-	-	-	-	-	-
rs713586	RBJ, ADCY3, POMC	C	-	-	-	-	-	-	-	-	-	-	-	-	-	-	-	-	-	-	-	-	-	-	-	-	-	-	а	-	-	-	-	-	-	-	-	-	-	-	-	н	-	-	-	-	-	-	-
rs2518491	SPTA1	T	-	-	-	-	-	-	-	-	-	-	-	-	-	-	-	-	-	-	-	-	-	-	-	-	-	-	а	-	-	-	-	-	-	-	-	-	-	-	-	-	-	-	-	-	-	-	-
rs12051272	CDH13	T	-	-	-	-	-	-	-	-	-	-	-	-	-	-	-	-	-	-	-	-	-	-	-	-	-	-	а	-	-	-	-	-	-	-	-	-	-	-	-	-	-	-	-	-	-	-	-
rs972283	KLF14	G	-	-	-	-	-	-	-	-	-	-	-	-	-	-	-	-	-	-	-	-	-	-	-	-	-	-	а	-	-	-	-	-	-	-	-	-	-	-	-	-	-	-	-	-	-	-	-
rs10770612	PDE3A	G	-	-	-	-	-	-	-	-	-	-	-	-	-	-	-	-	-	-	-	-	-	-	-	-	-	-	а	-	-	-	-	-	-	-	-	-	-	-	-	-	-	-	-	-	-	-	-
rs7164883	HCN4	G	-	-	-	-	-	-	-	-	-	-	-	-	-	-	-	-	-	-	-	-	-	-	-	-	-	-	а	-	-	-	-	-	-	-	-	-	-	-	-	-	-	-	-	-	-	-	-
rs1514175	TNNI3K	A	-	-	-	-	-	-	-	-	-	-	-	-	-	-	-	-	-	-	-	-	-	-	-	-	-	-	а	-	-	-	-	-	-	-	-	-	-	-	-	н	-	-	-	-	-	-	-
rs17114036	PLPP3	A	-	-	-	-	-	-	-	-	-	-	-	-	-	н	-	-	-	-	-	-	-	-	-	-	-	-	а	а	-	-	а	а	н	а	-	-	-	-	а	н	а	а	а	а	н	а	н
rs4698036	Intergenic	T	-	-	-	-	-	-	-	-	-	-	-	-	-	-	-	-	-	-	-	-	-	-	-	-	-	-	а	-	-	-	-	-	-	-	-	-	-	-	-	-	-	-	-	-	-	-	-
rs11558471	SLC30A8	A	-	-	-	-	-	-	-	-	-	-	-	-	-	-	-	-	-	-	-	-	-	-	-	-	-	-	а	-	-	-	-	-	-	-	-	-	-	-	-	н	-	-	-	-	-	-	-
rs8090011	LAMA1	G	-	-	-	-	-	-	-	-	-	-	-	-	-	-	-	-	-	-	-	-	-	-	-	-	-	-	а	-	-	-	-	-	-	-	-	-	-	-	-	н	-	-	-	-	-	-	-
rs9568856	OLFM4	A	-	-	-	-	-	-	-	-	-	-	-	-	-	-	-	-	-	-	-	-	-	-	-	-	-	-	а	-	-	-	-	-	-	-	-	-	-	-	-	-	-	-	-	-	-	-	-
rs11118316	LYPLAL1	A	-	-	-	-	-	-	-	-	-	-	-	-	-	-	-	-	-	-	-	-	-	-	-	-	-	-	а	-	-	-	-	-	-	-	-	-	-	-	-	-	-	-	-	-	-	-	-
rs1800562	HFE	G	-	-	-	-	-	-	-	-	-	-	-	-	-	-	-	-	-	-	-	-	-	-	а	а	-	-	а	-	-	-	-	-	-	-	-	-	-	-	-	н	-	-	-	-	-	-	-
rs4773144	COL4A1, COL4A2	G	-	-	-	-	-	-	-	-	-	-	-	-	-	-	-	-	-	-	-	-	-	-	-	-	-	-	а	а	-	-	а	а	н	а	-	-	-	-	а	н	а	а	а	а	н	а	н
rs2796441	TLE1	G	-	-	-	-	-	-	-	-	-	-	-	-	-	-	-	-	-	-	-	-	-	-	-	-	-	-	а	-	-	-	-	-	-	-	-	-	-	-	-	н	-	-	-	-	-	-	-
rs1152591	SYNE2	A	-	-	-	-	-	-	-	-	-	-	-	-	-	-	-	-	-	-	-	-	-	-	-	-	-	-	а	-	-	-	-	-	-	-	-	-	-	-	-	-	-	-	-	-	-	-	-
rs896854	TP53INP1	T	-	-	-	-	-	-	-	-	-	-	-	-	-	-	-	-	-	-	-	-	-	-	-	-	-	-	а	-	-	-	-	-	-	-	-	-	-	-	-	н	-	-	-	-	-	-	-
rs2782980	ADRB1	C	-	-	-	-	-	-	-	-	-	-	-	-	-	-	-	-	-	-	-	-	-	-	-	-	-	-	а	-	-	-	-	-	-	-	-	-	-	-	-	-	-	-	-	-	-	-	-
rs1561198	GGCX/VAMP8	T	-	-	-	-	-	-	-	-	-	-	-	-	-	-	-	-	-	-	-	-	-	-	-	-	-	-	а	-	-	-	а	-	-	а	-	-	-	-	а	-	а	а	а	-	-	а	н
rs10824026	SYNPO2L	A	-	-	-	-	-	-	-	-	-	-	-	-	-	-	-	-	-	-	-	-	-	-	-	-	-	-	а	-	-	-	-	-	-	-	-	-	-	-	-	-	-	-	-	-	-	-	-
rs11136341	PLEC	G	-	-	-	-	-	-	-	-	-	-	-	-	-	-	-	-	-	-	-	-	-	-	а	а	-	-	а	-	-	-	-	-	-	-	-	-	-	-	-	н	-	-	-	-	-	-	-
rs2081687	-	T	-	-	-	-	-	-	-	-	-	-	-	-	-	-	-	-	-	-	-	-	-	-	-	-	-	-	а	-	-	-	-	-	-	-	-	-	-	-	-	н	-	-	-	-	-	-	-
rs2106261	ZFHX3	T	-	-	-	-	-	-	-	-	-	-	-	-	-	-	-	-	-	-	-	-	-	-	-	-	-	-	а	-	-	-	-	-	-	-	-	-	-	-	-	-	-	-	-	-	-	-	-
rs181362	UBE2L3	T	-	-	-	-	-	-	-	-	-	-	-	-	-	-	-	-	-	-	-	-	-	-	-	-	н	-	а	-	-	-	-	-	-	-	-	-	-	-	-	-	-	-	-	-	-	-	-
rs13002573	FIGN	A	-	-	-	-	-	-	-	-	-	-	-	-	-	-	-	-	-	-	-	-	-	-	-	-	-	-	а	-	-	-	-	-	-	-	-	-	-	-	-	-	-	-	-	-	-	-	-
rs7570971	RAB3GAP1	A	-	-	-	-	-	-	-	-	-	-	-	-	-	-	-	-	-	-	-	-	-	-	-	-	-	-	а	-	-	-	-	-	-	-	-	-	-	-	-	н	-	-	-	-	-	-	-
rs7578326	IRS1	A	-	-	-	-	-	-	-	-	-	-	-	-	-	-	-	-	-	-	-	-	-	-	-	-	-	-	а	-	-	-	-	-	-	-	-	-	-	-	-	н	-	-	-	-	-	-	-
rs10830962	MTNR1B	G	-	-	-	-	-	-	-	-	-	-	-	-	-	-	-	-	-	-	-	-	-	-	-	-	-	-	а	-	-	-	-	-	-	-	-	-	-	-	-	-	-	-	-	-	-	-	-
rs247617	CETP	C	-	-	-	-	-	-	-	-	-	-	-	-	-	-	-	-	-	-	-	-	-	-	-	-	-	-	а	-	-	-	-	-	-	-	-	-	-	-	-	-	-	-	-	-	-	-	-
rs1466535	LRP1	G	-	-	-	-	-	-	-	-	-	-	-	-	-	-	-	-	-	-	-	-	-	-	-	-	-	-	а	-	-	-	-	-	-	-	-	-	-	-	-	-	-	-	-	-	-	-	-
rs8042680	PRC1	A	-	-	-	-	-	-	-	-	-	-	-	-	-	-	-	-	-	-	-	-	-	-	-	-	-	-	а	-	-	-	-	-	-	-	-	-	-	-	-	н	-	-	-	-	-	-	-
rs273909	SLC22A4, MIR3936HG	G	-	-	-	-	-	-	-	-	-	-	-	-	-	-	-	-	-	-	-	-	-	-	-	-	-	-	а	-	-	-	а	-	-	а	-	-	-	-	а	-	а	а	а	а	-	а	н
rs1378942	CSK	C	-	-	-	-	-	-	-	-	-	-	-	-	-	-	-	-	-	-	-	-	-	-	-	-	-	-	а	-	-	-	-	-	-	-	-	-	-	-	-	н	-	-	-	-	-	-	-
rs9912468	PRKCA	G	-	-	-	-	-	-	-	-	-	-	-	-	-	-	-	-	-	-	-	-	-	-	-	-	-	-	а	-	-	-	-	-	-	-	-	-	-	-	-	-	-	-	-	-	-	-	-
rs7359397	SH2B1, APOB48R, SULT1A2, AC138894.2, ATXN2L, TUFM	T	-	-	-	-	-	-	-	-	-	-	-	-	-	-	-	-	-	-	-	-	-	-	-	-	-	-	а	-	-	-	-	-	-	-	-	-	-	-	-	н	-	-	-	-	-	-	-
rs7177055	HMG20A	A	-	-	-	-	-	-	-	-	-	-	-	-	-	-	-	-	-	-	-	-	-	-	-	-	-	-	а	-	-	-	-	-	-	-	-	-	-	-	-	н	-	-	-	-	-	-	-
rs11649653	-	C	-	-	-	-	-	-	-	-	-	-	-	-	-	-	-	-	-	-	-	-	-	-	-	-	-	н	а	-	-	-	-	-	-	-	-	-	-	-	-	-	-	-	-	-	-	-	-
rs2902940	LOC105372618	A	-	-	-	-	-	-	-	-	-	-	-	-	-	-	-	-	-	-	-	-	-	-	а	-	-	-	а	-	-	-	-	-	-	-	-	-	-	-	-	н	-	-	-	-	-	-	-
rs932764	PLCE1	G	-	-	-	-	-	-	-	-	-	-	-	-	-	-	-	-	-	-	-	-	-	-	-	-	-	-	а	-	-	-	-	-	-	-	-	-	-	-	-	-	-	-	-	-	-	-	-
rs514230	IRF2BP2	T	-	-	-	-	-	-	-	-	-	-	-	-	-	-	-	-	-	-	-	-	-	-	а	а	-	-	а	-	-	-	-	-	-	-	-	-	-	-	-	н	-	-	-	-	-	-	-
rs4737009	ANK1	A	-	-	-	-	-	-	-	-	-	-	-	-	-	-	-	-	-	-	-	-	-	-	-	-	-	-	а	-	-	-	-	-	-	-	-	-	-	-	-	-	-	-	-	-	-	-	-
rs4420065	LEPR	C	-	-	-	-	-	-	-	-	-	-	-	-	-	-	-	-	-	-	-	-	-	-	-	-	-	-	а	-	-	-	-	-	-	-	-	-	-	-	-	н	-	-	-	-	-	-	-
rs2071518	NOV	T	-	-	-	-	-	-	-	-	-	-	-	-	-	-	-	-	-	-	-	-	-	-	-	-	-	-	а	-	-	-	-	-	-	-	-	-	-	-	-	н	-	-	-	-	-	-	-
rs2116830	KCNMA1	G	-	-	-	-	-	-	-	-	-	-	-	-	-	-	-	-	-	-	-	-	-	-	-	-	-	-	а	-	-	-	-	-	-	-	-	-	-	-	-	-	-	-	-	-	-	-	-
rs2925979	CMIP	T	-	-	-	-	-	-	-	-	-	-	-	-	-	-	-	-	-	-	-	-	-	-	-	-	н	-	а	-	-	-	-	-	-	-	-	-	-	-	-	н	-	-	-	-	-	-	-
rs1803274	BCHE	C	-	-	-	-	-	-	-	-	-	-	-	-	-	-	-	-	-	-	-	-	-	-	-	-	-	-	а	-	-	-	-	-	-	-	-	-	-	-	-	-	-	-	-	-	-	-	-
rs3846662	HMGCR	G	-	-	-	-	-	-	-	-	-	-	-	-	-	-	-	-	-	-	-	-	-	-	-	-	-	-	а	-	-	-	-	-	-	-	-	-	-	-	-	н	-	-	-	-	-	-	-
rs6864049	ZNF608	G	-	-	-	-	-	-	-	-	-	-	-	-	-	-	-	-	-	-	-	-	-	-	-	-	-	-	а	-	-	-	-	-	-	-	-	-	-	-	-	-	-	-	-	-	-	-	-
rs10033464	PITX2,ENPEP	T	-	-	-	-	-	-	-	-	-	-	-	-	-	-	-	-	-	-	-	-	-	-	-	-	-	-	а	-	-	-	-	-	-	-	-	-	-	-	-	-	-	-	-	-	-	-	-
rs515135	-	C / T	-	-	-	-	-	-	-	-	-	-	-	-	н	-	-	-	-	-	-	-	-	-	-	-	-	-	а	-	-	-	а	-	-	а	-	-	-	-	а	н	-	а	а	а	-	а	н
rs3825932	CTSH	T	-	-	-	-	-	-	-	-	-	-	-	-	-	-	-	-	-	-	-	-	-	-	-	-	-	-	а	-	-	-	-	-	-	-	-	-	-	-	-	-	-	-	-	-	-	-	-
rs9369640	PHACTR1	A	-	-	-	-	-	-	-	-	-	-	-	-	-	-	-	-	-	-	-	-	-	-	-	-	-	-	а	-	-	-	-	-	-	-	-	-	-	-	-	-	-	-	-	-	-	-	-
rs1424233	MAF	T	-	-	-	-	-	-	-	-	-	-	-	-	-	-	-	-	-	-	-	-	-	-	-	-	-	-	а	-	-	-	-	-	-	-	-	-	-	-	-	-	-	-	-	-	-	-	-
rs3177928	HLA	A	-	-	-	-	-	-	-	-	-	-	-	-	-	-	-	-	-	-	-	-	-	-	а	а	-	-	а	-	-	-	-	-	-	-	-	-	-	-	-	н	-	-	-	-	-	-	-
rs11634397	ZFAND6	G	-	-	-	-	-	-	-	-	-	-	-	-	-	-	-	-	-	-	-	-	-	-	-	-	-	-	а	-	-	-	-	-	-	-	-	-	-	-	-	н	-	-	-	-	-	-	-
rs2844479	AIF1, NCR3	A	-	-	-	-	-	-	-	-	-	-	-	-	-	-	-	-	-	-	-	-	-	-	-	-	-	-	а	-	-	-	-	-	-	-	-	-	-	-	-	-	-	-	-	-	-	-	-
rs13082711	SLC4A7	C	-	-	-	-	-	-	-	-	-	-	-	-	-	-	-	-	-	-	-	-	-	-	-	-	-	-	а	-	-	-	-	-	-	-	-	-	-	-	-	н	-	-	-	-	-	-	-
rs10468017	LIPC	C / T	-	-	-	-	-	-	-	-	-	-	-	-	н	-	-	-	-	-	-	-	-	-	-	-	-	-	а	-	-	-	-	-	-	-	-	-	-	-	-	-	-	-	-	-	-	-	-
rs1564348	SLC22A1	T / G	-	-	-	-	-	-	-	-	-	-	-	-	-	-	-	-	-	-	-	-	-	-	а	а	-	-	а	-	-	-	-	-	-	-	-	-	-	-	-	н	-	-	-	-	-	-	-
rs2522056	IRF1	G	-	-	-	-	-	-	-	-	-	-	-	-	-	-	-	-	-	-	-	-	-	-	-	-	-	-	а	-	-	-	-	-	-	-	-	-	-	-	-	-	-	-	-	-	-	-	-
rs459193	ANKRD55	G	-	-	-	-	-	-	-	-	-	-	-	-	-	-	-	-	-	-	-	-	-	-	-	-	-	-	а	-	-	-	-	-	-	-	-	-	-	-	-	н	-	-	-	-	-	-	-
rs17391905	C1orf185, RNF11, CDKN2C,FAF1	T	-	-	-	-	-	-	-	-	-	-	-	-	-	-	-	-	-	-	-	-	-	-	-	-	-	-	а	-	-	-	-	-	-	-	-	-	-	-	-	-	-	-	-	-	-	-	-
rs2505083	JCAD	C	-	-	-	-	-	-	-	-	-	-	-	-	-	н	-	-	-	-	-	-	-	-	-	-	-	-	а	-	-	-	а	-	н	-	-	-	-	-	а	н	а	а	а	-	н	а	н
rs2000999	HPR, TXNL4B	A	-	-	-	-	-	-	-	-	-	-	-	-	-	-	-	-	-	-	-	-	-	-	а	а	-	-	а	-	-	-	-	-	-	-	-	-	-	-	-	н	-	-	-	-	-	-	-
rs13078807	CADM2	G	-	-	-	-	-	-	-	-	-	-	-	-	-	-	-	-	-	-	-	-	-	-	-	-	-	-	а	-	-	-	-	-	-	-	-	-	-	-	-	н	-	-	-	-	-	-	-
rs1169288	HNF1A	C	-	-	-	-	-	-	-	-	-	-	-	-	-	-	-	-	-	-	-	-	-	-	а	а	-	-	а	-	-	-	-	-	-	-	-	-	-	-	-	-	-	-	-	-	-	-	-
rs2737229	TRPS1	A	-	-	-	-	-	-	-	-	-	-	-	-	-	-	-	-	-	-	-	-	-	-	а	-	-	-	а	-	-	-	-	-	-	-	-	-	-	-	-	н	-	-	-	-	-	-	-
rs2972146	-	T	-	-	-	-	-	-	-	-	-	-	-	-	-	-	-	-	-	-	-	-	-	-	-	-	-	-	а	-	-	-	-	-	-	-	-	-	-	-	-	н	-	-	-	-	-	-	-
rs2932538	MOV10	G	-	-	-	-	-	-	-	-	-	-	-	-	-	-	-	-	-	-	-	-	-	-	-	-	-	-	а	-	-	-	-	-	-	-	-	-	-	-	-	-	-	-	-	-	-	-	-
rs605066	-	C	-	-	-	-	-	-	-	-	-	-	-	-	-	-	-	-	-	-	-	-	-	-	-	-	н	-	а	-	-	-	-	-	-	-	-	-	-	-	-	н	-	-	-	-	-	-	-
rs2142672	MYLIP,GMPR	G	-	-	-	-	-	-	-	-	-	-	-	-	-	-	-	-	-	-	-	-	-	-	-	-	-	-	а	-	-	-	-	-	-	-	-	-	-	-	-	н	-	-	-	-	-	-	-
rs4805834	SLC7A9	C	-	-	-	-	-	-	-	-	-	-	-	-	-	-	-	-	-	-	-	-	-	-	-	-	-	-	а	-	-	-	-	-	-	-	-	-	-	-	-	-	-	-	-	-	-	-	-
rs887912	FANCL	T	-	-	-	-	-	-	-	-	-	-	-	-	-	-	-	-	-	-	-	-	-	-	-	-	-	-	а	-	-	-	-	-	-	-	-	-	-	-	-	н	-	-	-	-	-	-	-
rs2568958	NEGR1	A	-	-	-	-	-	-	-	-	-	-	-	-	н	-	-	-	-	-	-	-	-	-	-	-	-	-	а	-	-	-	-	-	-	-	-	-	-	-	-	-	-	-	-	-	-	-	-
rs9686661	C5orf67	T	-	-	-	-	-	-	-	-	-	-	-	-	-	-	-	-	-	-	-	-	-	-	-	-	-	н	а	-	-	-	-	-	-	-	-	-	-	-	-	н	-	-	-	-	-	-	-
rs2290159	RAF1	G	-	-	-	-	-	-	-	-	-	-	-	-	-	-	-	-	-	-	-	-	-	-	а	-	-	-	а	-	-	-	-	-	-	-	-	-	-	-	-	н	-	-	-	-	-	-	-
rs581080	TTC39B	G	-	-	-	-	-	-	-	-	-	-	-	-	-	-	-	-	-	-	-	-	-	-	а	-	-	-	а	-	-	-	-	-	-	-	-	-	-	-	-	-	-	-	-	-	-	-	-
rs1165205	SLC17A3	T	-	-	-	-	-	-	-	-	-	-	-	-	-	-	-	-	-	-	-	-	-	-	-	-	-	-	а	-	-	-	-	-	-	-	-	-	-	-	-	-	-	-	-	-	-	-	-
rs7498665	SH2B1, ATP2A1	G	-	-	-	-	-	-	-	-	-	-	-	-	н	-	-	-	-	-	-	-	-	-	-	-	-	-	а	-	-	-	-	-	-	-	-	-	-	-	-	-	-	-	-	-	-	-	-
rs17514846	FURIN	A	-	-	-	-	-	-	-	-	-	-	-	-	-	-	-	-	-	-	-	-	-	-	-	-	-	-	а	-	-	-	а	-	-	а	-	-	-	-	а	-	-	а	а	а	-	а	н
rs17465637	MIA3	C	-	-	-	-	-	-	-	а	-	а	-	а	н	н	а	-	а	-	-	-	-	а	-	-	-	-	а	а	а	-	-	а	н	-	а	н	а	н	а	н	-	-	-	а	-	-	н
rs6901250	GPRC6A	A	-	-	-	-	-	-	-	-	-	-	-	-	-	-	-	-	-	-	-	-	-	-	-	-	-	-	а	-	-	-	-	-	-	-	-	-	-	-	-	н	-	-	-	-	-	-	-
rs1495741	-	G	-	-	-	-	-	-	-	-	-	-	-	-	-	-	-	-	-	-	-	-	-	-	-	-	-	-	а	-	-	-	-	-	-	-	-	-	-	-	-	н	-	-	-	-	-	-	-
rs206936	NUDT3, HMGA1	G	-	-	-	-	-	-	-	-	-	-	-	-	-	-	-	-	-	-	-	-	-	-	-	-	-	-	а	-	-	-	-	-	-	-	-	-	-	-	-	н	-	-	-	-	-	-	-
rs10745954	ASCL1	A	-	-	-	-	-	-	-	-	-	-	-	-	-	-	-	-	-	-	-	-	-	-	-	-	-	-	а	-	-	-	-	-	-	-	-	-	-	-	-	н	-	-	-	-	-	-	-
rs6029526	TOP1	A	-	-	-	-	-	-	-	-	-	-	-	-	-	-	-	-	-	-	-	-	-	-	-	-	-	-	а	-	-	-	-	-	-	-	-	-	-	-	-	н	-	-	-	-	-	-	-
rs17020136	HEATR5B, STRN	C	-	-	-	-	-	-	-	-	-	-	-	-	-	-	-	-	-	-	-	-	-	-	-	-	-	-	а	-	-	-	-	-	-	-	-	-	-	-	-	-	-	-	-	-	-	-	-
rs12970134	MC4R	A	-	-	-	-	-	-	-	-	-	-	-	-	-	-	-	-	-	-	-	-	-	-	-	-	-	-	а	-	-	-	-	-	-	-	-	-	-	-	-	н	-	-	-	-	-	-	-
rs11603334	ARAP1	A	-	-	-	-	-	-	-	-	-	-	-	-	-	-	-	-	-	-	-	-	-	-	-	-	-	-	а	-	-	-	-	-	-	-	-	-	-	-	-	-	-	-	-	-	-	-	-
rs2652834	-	A	-	-	-	-	-	-	-	-	-	-	-	-	-	-	-	-	-	-	-	-	-	-	-	-	н	-	а	-	-	-	-	-	-	-	-	-	-	-	-	н	-	-	-	-	-	-	-
rs243021	BCL11A	A	-	-	-	-	-	-	-	-	-	-	-	-	-	-	-	-	-	-	-	-	-	-	-	-	-	-	а	-	-	-	-	-	-	-	-	-	-	-	-	н	-	-	-	-	-	-	-
rs10821415	C9orf3	A	-	-	-	-	-	-	-	-	-	-	-	-	-	-	-	-	-	-	-	-	-	-	-	-	-	-	а	-	-	-	-	-	-	-	-	-	-	-	-	-	-	-	-	-	-	-	-
rs3099844	HCG26, MICB	A	-	-	-	-	-	-	-	-	-	-	-	-	-	-	-	-	-	-	-	-	-	-	-	-	-	-	а	-	-	-	-	-	-	-	-	-	-	-	-	-	-	-	-	-	-	-	-
rs1106766	R3HDM2,INHBC	C	-	-	-	-	-	-	-	-	-	-	-	-	-	-	-	-	-	-	-	-	-	-	-	-	-	-	а	-	-	-	-	-	-	-	-	-	-	-	-	-	-	-	-	-	-	-	-
rs5756931	PLA2G6	T	-	-	-	-	-	-	-	-	-	-	-	-	-	-	-	-	-	-	-	-	-	-	-	-	-	н	а	-	-	-	-	-	-	-	-	-	-	-	-	н	-	-	-	-	-	-	-
rs10401969	SUGP1	T / C	-	-	-	-	-	-	-	-	-	-	-	-	н	-	-	-	-	-	-	-	-	-	а	а	-	н	а	-	-	-	-	-	-	-	-	-	-	-	-	н	-	-	-	-	-	-	-
rs2877716	ADCY5	C	-	-	-	-	-	-	-	-	-	-	-	-	-	-	-	-	-	-	-	-	-	-	-	-	-	-	а	-	-	-	-	-	-	-	-	-	-	-	-	-	-	-	-	-	-	-	-
rs2412710	CAPN3	A	-	-	-	-	-	-	-	-	-	-	-	-	-	-	-	-	-	-	-	-	-	-	-	-	-	н	а	-	-	-	-	-	-	-	-	-	-	-	-	н	-	-	-	-	-	-	-
rs7241918	LOC105372112	G	-	-	-	-	-	-	-	-	-	-	-	-	-	-	-	-	-	-	-	-	-	-	-	-	н	-	а	-	-	-	-	-	-	-	-	-	-	-	-	-	-	-	-	-	-	-	-
rs12666989	UFSP1	G	-	-	-	-	-	-	-	-	-	-	-	-	-	-	-	-	-	-	-	-	-	-	-	-	-	-	а	-	-	-	-	-	-	-	-	-	-	-	-	-	-	-	-	-	-	-	-
rs12571751	ZMIZ1	A	-	-	-	-	-	-	-	-	-	-	-	-	-	-	-	-	-	-	-	-	-	-	-	-	-	-	а	-	-	-	-	-	-	-	-	-	-	-	-	н	-	-	-	-	-	-	-
rs12258967	CACNB2	C	-	-	-	-	-	-	-	-	-	-	-	-	-	-	-	-	-	-	-	-	-	-	-	-	-	-	а	-	-	-	-	-	-	-	-	-	-	-	-	н	-	-	-	-	-	-	-
rs991014	SETBP1	T	-	-	-	-	-	-	-	-	-	-	-	-	-	-	-	-	-	-	-	-	-	-	-	-	-	-	а	-	-	-	-	-	-	-	-	-	-	-	-	-	-	-	-	-	-	-	-
rs340874	PROX1	C	-	-	-	-	-	-	-	-	-	-	-	-	н	-	-	-	-	-	-	-	-	-	-	-	-	-	а	-	-	-	-	-	-	-	-	-	-	-	-	н	-	-	-	-	-	-	-
rs602633	-	G	-	-	-	-	-	-	-	-	-	-	-	-	-	-	-	-	-	-	-	-	-	-	-	-	-	-	а	-	-	-	а	-	-	-	-	-	-	-	а	-	-	а	а	-	н	а	н
rs10512597	CD300LF, SLC9A3R1, NAT9	C	-	-	-	-	-	-	-	-	-	-	-	-	-	-	-	-	-	-	-	-	-	-	-	-	-	-	а	-	-	-	-	-	-	-	-	-	-	-	-	-	-	-	-	-	-	-	-
rs10838681	NR1H3	G	-	-	-	-	-	-	-	-	-	-	-	-	-	-	-	-	-	-	-	-	-	-	-	-	-	-	а	-	-	-	-	-	-	-	-	-	-	-	-	-	-	-	-	-	-	-	-
rs13165478	HAND1,SAP30L	G	-	-	-	-	-	-	-	-	-	-	-	-	-	-	-	-	-	-	-	-	-	-	-	-	-	-	а	-	-	-	-	-	-	-	-	-	-	-	-	-	-	-	-	-	-	-	-
rs1552224	CENTD2	A	-	-	-	-	-	-	-	-	-	-	-	-	-	-	-	-	-	-	-	-	-	-	-	-	-	-	а	-	-	-	-	-	-	-	-	-	-	-	-	н	-	-	-	-	-	-	-
rs5215	KCNJ11	C	-	-	-	-	-	-	-	-	-	-	-	-	-	-	-	-	-	-	-	-	-	-	-	-	-	-	а	-	-	-	-	-	-	-	-	-	-	-	-	н	-	-	-	-	-	-	-
rs516946	ANK1	C	-	-	-	-	-	-	-	-	-	-	-	-	-	-	-	-	-	-	-	-	-	-	-	-	-	-	а	-	-	-	-	-	-	-	-	-	-	-	-	н	-	-	-	-	-	-	-
rs1046896	FN3K	T	-	-	-	-	-	-	-	-	-	-	-	-	-	-	-	-	-	-	-	-	-	-	-	-	-	-	а	-	-	-	-	-	-	-	-	-	-	-	-	-	-	-	-	-	-	-	-
rs855791	TMPRSS6	A	-	-	-	-	-	-	-	-	-	-	-	-	-	-	-	-	-	-	-	-	-	-	-	-	-	-	а	-	-	-	-	-	-	-	-	-	-	-	-	-	-	-	-	-	-	-	-
rs17470137	CCDC100, PPIC	A	-	-	-	-	-	-	-	-	-	-	-	-	-	-	-	-	-	-	-	-	-	-	-	-	-	-	а	-	-	-	-	-	-	-	-	-	-	-	-	-	-	-	-	-	-	-	-
rs10761731	JMJD1C	A	-	-	-	-	-	-	-	-	-	-	-	-	-	-	-	-	-	-	-	-	-	-	-	-	-	н	а	-	-	-	-	-	-	-	-	-	-	-	-	н	-	-	-	-	-	-	-
rs4402960	IG2BP2	T	-	-	-	-	-	-	-	-	-	-	-	-	н	-	-	-	-	-	-	-	-	-	-	-	-	-	а	-	-	-	-	-	-	-	-	-	-	-	-	н	-	-	-	-	-	-	-
rs1327235	JAG1	G	-	-	-	-	-	-	-	-	-	-	-	-	-	-	-	-	-	-	-	-	-	-	-	-	-	-	а	-	-	-	-	-	-	-	-	-	-	-	-	н	-	-	-	-	-	-	-
rs7944584	MADD	A	-	-	-	-	-	-	-	-	-	-	-	-	н	-	-	-	-	-	-	-	-	-	-	-	-	-	а	-	-	-	-	-	-	-	-	-	-	-	-	н	-	-	-	-	-	-	-
rs2867125	TMEM18	C	-	-	-	-	-	-	-	-	-	-	-	-	-	-	-	-	-	-	-	-	-	-	-	-	-	-	а	-	-	-	-	-	-	-	-	-	-	-	-	н	-	-	-	-	-	-	-
rs452036	MYH6	G	-	-	-	-	-	-	-	-	-	-	-	-	-	-	-	-	-	-	-	-	-	-	-	-	-	-	а	-	-	-	-	-	-	-	-	-	-	-	-	-	-	-	-	-	-	-	-
rs12444979	GPRC5B, IQCK	C	-	-	-	-	-	-	-	-	-	-	-	-	-	-	-	-	-	-	-	-	-	-	-	-	-	-	а	-	-	-	-	-	-	-	-	-	-	-	-	н	-	-	-	-	-	-	-
rs998584	VEGFA	A	-	-	-	-	-	-	-	-	-	-	-	-	-	-	-	-	-	-	-	-	-	-	-	-	-	-	а	-	-	-	-	-	-	-	-	-	-	-	-	-	-	-	-	-	-	-	-
rs12708716	KIAA0350	A	-	-	-	-	-	-	-	-	-	-	-	-	-	-	-	-	-	-	-	-	-	-	-	-	-	-	а	-	-	-	-	-	-	-	-	-	-	-	-	-	-	-	-	-	-	-	-
rs2650000	HNF1A	A	-	-	-	-	-	-	-	-	-	-	-	-	-	-	-	-	-	-	-	-	-	-	-	-	-	-	а	-	-	-	-	-	-	-	-	-	-	-	-	н	-	-	-	-	-	-	-
rs7998202	ATP11A,TUBGC P3	G	-	-	-	-	-	-	-	-	-	-	-	-	-	-	-	-	-	-	-	-	-	-	-	-	-	-	а	-	-	-	-	-	-	-	-	-	-	-	-	-	-	-	-	-	-	-	-
rs4502156	VPS13C, C2CD4A, C2CD4B	T	-	-	-	-	-	-	-	-	-	-	-	-	-	-	-	-	-	-	-	-	-	-	-	-	-	-	а	-	-	-	-	-	-	-	-	-	-	-	-	-	-	-	-	-	-	-	-
rs3136441	F2	T	-	-	-	-	-	-	-	-	-	-	-	-	-	-	-	-	-	-	-	-	-	-	-	-	н	-	а	-	-	-	-	-	-	-	-	-	-	-	-	н	-	-	-	-	-	-	-
rs7593730	RBMS1, ITGB6	T / G	-	-	-	-	-	-	-	-	-	-	-	-	-	-	-	-	-	-	-	-	-	-	-	-	-	-	а	-	-	-	-	-	-	-	-	-	-	-	-	н	-	-	-	-	-	-	-
rs7134375	LOC105369688	C	-	-	-	-	-	-	-	-	-	-	-	-	-	-	-	-	-	-	-	-	-	-	-	-	н	-	а	-	-	-	-	-	-	-	-	-	-	-	-	н	-	-	-	-	-	-	-
rs2075650	TOMM40	A / G	-	-	-	-	-	-	-	-	-	-	-	-	-	-	-	-	-	-	-	-	-	-	-	-	-	-	а	-	-	-	а	-	-	а	-	-	-	-	а	н	-	а	а	-	-	-	н
rs6265	BDNF	C	-	-	-	-	-	-	-	-	-	-	-	-	н	-	-	-	-	-	-	-	-	-	-	-	-	-	а	-	-	-	-	-	-	-	-	-	-	-	-	-	-	-	-	-	-	-	-
rs17477177	PIK3CG	C	-	-	-	-	-	-	-	-	-	-	-	-	-	-	-	-	-	-	-	-	-	-	-	-	-	-	а	-	-	-	-	-	-	-	-	-	-	-	-	н	-	-	-	-	-	-	-
rs3757354	MYLIP	C	-	-	-	-	-	-	-	-	-	-	-	-	-	-	-	-	-	-	-	-	-	-	а	а	-	-	а	-	-	-	-	-	-	-	-	-	-	-	-	н	-	-	-	-	-	-	-
rs4129767	PGS1	G	-	-	-	-	-	-	-	-	-	-	-	-	-	-	-	-	-	-	-	-	-	-	-	-	-	-	а	-	-	-	-	-	-	-	-	-	-	-	-	н	-	-	-	-	-	-	-
rs2681472	ATP2B1	A / G	-	-	-	-	-	-	-	-	-	-	-	-	н	-	-	-	-	-	-	-	-	-	-	-	-	-	а	-	-	-	а	-	-	-	-	-	-	-	а	-	-	-	а	-	-	-	н
rs646776	CELSR2	T	-	-	-	-	-	-	-	-	-	а	а	а	н	н	а	-	-	а	а	а	-	а	-	-	-	-	а	а	а	-	-	а	н	-		н	-	н	-	н	-	-	-	а	-	-	-
rs2277862	FER1L4	C	-	-	-	-	-	-	-	-	-	-	-	-	-	-	-	-	-	-	-	-	-	-	а	-	-	-	а	-	-	-	-	-	-	-	-	-	-	-	-	-	-	-	-	-	-	-	-
rs6810075	ADIPOQ	C	-	-	-	-	-	-	-	-	-	-	-	-	-	-	-	-	-	-	-	-	-	-	-	-	-	-	а	-	-	-	-	-	-	-	-	-	-	-	-	-	-	-	-	-	-	-	-
rs838880	SCARB1	T	-	-	-	-	-	-	-	-	-	-	-	-	-	-	-	-	-	-	-	-	-	-	-	-	н	-	а	-	-	-	-	-	-	-	-	-	-	-	-	-	-	-	-	-	-	-	-
rs2023938	HDAC9	C	-	-	-	-	-	-	-	-	-	-	-	-	-	-	-	-	-	-	-	-	-	-	-	-	-	-	а	-	-	-	а	-	-	а	-	-	-	-	а	-	а	а	а	-	-	а	н
rs974819	-	T	-	-	-	-	-	-	-	-	-	-	-	-	-	н	-	-	-	-	-	-	-	-	-	-	-	-	а	-	-	-	а	-	н	а	-	-	-	-	а	н	а	а	а	-	н	а	н
rs11847697	PRKD1	T	-	-	-	-	-	-	-	-	-	-	-	-	-	-	-	-	-	-	-	-	-	-	-	-	-	-	а	-	-	-	-	-	-	-	-	-	-	-	-	н	-	-	-	-	-	-	-
rs13226650	MLXIPL	A	-	-	-	-	-	-	-	-	-	-	-	-	-	-	-	-	-	-	-	-	-	-	-	-	-	-	а	-	-	-	-	-	-	-	-	-	-	-	-	-	-	-	-	-	-	-	-
rs1458038	FGF5	T	-	-	-	-	-	-	-	-	-	-	-	-	-	-	-	-	-	-	-	-	-	-	-	-	-	-	а	-	-	-	-	-	-	-	-	-	-	-	-	н	-	-	-	-	-	-	-
rs947474	PRKCQ	G	-	-	-	-	-	-	-	-	-	-	-	-	-	-	-	-	-	-	-	-	-	-	-	-	-	-	а	-	-	-	-	-	-	-	-	-	-	-	-	-	-	-	-	-	-	-	-
rs10946398	CDKAL1	C	-	-	-	-	-	-	-	-	-	-	-	-	н	-	-	-	-	-	-	-	-	-	-	-	-	-	а	-	-	-	-	-	-	-	-	-	-	-	-	-	-	-	-	-	-	-	-
rs2287019	QPCTL, GIPR	C	-	-	-	-	-	-	-	-	-	-	-	-	-	-	-	-	-	-	-	-	-	-	-	-	-	-	а	-	-	-	-	-	-	-	-	-	-	-	-	н	-	-	-	-	-	-	-
rs11920090	SLC2A2	T	-	-	-	-	-	-	-	-	-	-	-	-	н	-	-	-	-	-	-	-	-	-	-	-	-	-	а	-	-	-	-	-	-	-	-	-	-	-	-	н	-	-	-	-	-	-	-
rs13333226	UMOD	A	-	-	-	-	-	-	-	-	-	-	-	-	-	-	-	-	-	-	-	-	-	-	-	-	-	-	а	-	-	-	-	-	-	-	-	-	-	-	-	-	-	-	-	-	-	-	-
rs2895811	HHIPL1	C	-	-	-	-	-	-	-	-	-	-	-	-	-	н	-	-	-	-	-	-	-	-	-	-	-	-	а	а	-	-	а	а	н	а	-	-	-	-	а	н	а	а	а	а	н	а	н
rs4665058	BAZ2B	A	-	-	-	-	-	-	-	-	-	-	-	-	-	-	-	-	-	-	-	-	-	-	-	-	-	-	а	-	-	-	-	-	-	-	-	-	-	-	-	-	-	-	-	-	-	-	-
rs264	LPL	G	-	-	-	-	-	-	-	-	-	-	-	-	-	-	-	-	-	-	-	-	-	-	-	-	-	-	а	-	-	-	а	-	-	а	-	-	-	-	а	-	-	а	а	-	-	а	н
rs579459	-	C	-	-	-	-	-	-	-	-	-	-	-	-	-	н	-	-	-	-	-	-	-	-	-	-	-	-	а	а	-	-	-	-	н	а	-	-	-	-	-	н	-	-	-	а	-	-	-
rs8017377	NYNRIN	A	-	-	-	-	-	-	-	-	-	-	-	-	-	-	-	-	-	-	-	-	-	-	-	-	-	-	а	-	-	-	-	-	-	-	-	-	-	-	-	н	-	-	-	-	-	-	-
rs7134594	MMAB	C	-	-	-	-	-	-	-	-	-	-	-	-	-	-	-	-	-	-	-	-	-	-	-	-	н	-	а	-	-	-	-	-	-	-	-	-	-	-	-	-	-	-	-	-	-	-	-
rs13389219	GRB14	C	-	-	-	-	-	-	-	-	-	-	-	-	-	-	-	-	-	-	-	-	-	-	-	-	-	-	а	-	-	-	-	-	-	-	-	-	-	-	-	н	-	-	-	-	-	-	-
rs16890979	SLC2A9	C	-	-	-	-	-	-	-	-	-	-	-	-	-	-	-	-	-	-	-	-	-	-	-	-	-	-	а	-	-	-	-	-	-	-	-	-	-	-	-	-	-	-	-	-	-	-	-
rs2292239	ERBB3	T	-	-	-	-	-	-	-	-	-	-	-	-	-	-	-	-	-	-	-	-	-	-	-	-	-	-	а	-	-	-	-	-	-	-	-	-	-	-	-	-	-	-	-	-	-	-	-
rs7515577	EVI5	A	-	-	-	-	-	-	-	-	-	-	-	-	-	-	-	-	-	-	-	-	-	-	а	-	-	-	а	-	-	-	-	-	-	-	-	-	-	-	-	н	-	-	-	-	-	-	-
rs1329650	LOC100188947	G	-	-	-	-	-	-	-	-	-	-	-	-	-	-	-	-	-	-	-	-	-	-	-	-	-	-	а	-	-	-	-	-	-	-	-	-	-	-	-	-	-	-	-	-	-	-	-
rs7129220	ADM	A	-	-	-	-	-	-	-	-	-	-	-	-	-	-	-	-	-	-	-	-	-	-	-	-	-	-	а	-	-	-	-	-	-	-	-	-	-	-	-	-	-	-	-	-	-	-	-
rs2293889	TRPS1	T	-	-	-	-	-	-	-	-	-	-	-	-	-	-	-	-	-	-	-	-	-	-	-	-	н	-	а	-	-	-	-	-	-	-	-	-	-	-	-	-	-	-	-	-	-	-	-
rs17608766	GOSR2, LRRC37A2	C	-	-	-	-	-	-	-	-	-	-	-	-	-	-	-	-	-	-	-	-	-	-	-	-	-	-	а	-	-	-	-	-	-	-	-	-	-	-	-	н	-	-	-	-	-	-	-
rs10885122	ADRA2A	G	-	-	-	-	-	-	-	-	-	-	-	-	н	-	-	-	-	-	-	-	-	-	-	-	-	-	а	-	-	-	-	-	-	-	-	-	-	-	-	н	-	-	-	-	-	-	-
rs13407662	Intergenic	T	-	-	-	-	-	-	-	-	-	-	-	-	-	-	-	-	-	-	-	-	-	-	-	-	-	-	а	-	-	-	-	-	-	-	-	-	-	-	-	-	-	-	-	-	-	-	-
rs11953630	EBF1	C	-	-	-	-	-	-	-	-	-	-	-	-	-	-	-	-	-	-	-	-	-	-	-	-	-	-	а	-	-	-	-	-	-	-	-	-	-	-	-	-	-	-	-	-	-	-	-
rs2590838	GNL3	G	-	-	-	-	-	-	-	-	-	-	-	-	-	-	-	-	-	-	-	-	-	-	-	-	-	-	а	-	-	-	-	-	-	-	-	-	-	-	-	-	-	-	-	-	-	-	-
rs6499640	FTO	A	-	-	-	-	-	-	-	-	-	-	-	-	н	-	-	-	-	-	-	-	-	-	-	-	-	-	а	-	-	-	-	-	-	-	-	-	-	-	-	-	-	-	-	-	-	-	-
rs11708996	SCN5A	C	-	-	-	-	-	-	-	-	-	-	-	-	-	-	-	-	-	-	-	-	-	-	-	-	-	-	а	-	-	-	-	-	-	-	-	-	-	-	-	-	-	-	-	-	-	-	-
rs1260326	GCKR	T	-	-	-	-	-	-	-	-	-	-	-	-	-	-	-	-	-	-	-	-	-	-	а	-	-	н	а	-	-	-	-	-	-	-	-	-	-	-	-	н	-	-	-	-	-	-	-
rs6679677	PHTF1, PTPN22	A	-	-	-	-	-	-	-	-	-	-	-	-	-	-	-	-	-	-	-	-	-	-	-	-	-	-	а	-	-	-	-	-	-	-	-	-	-	-	-	-	-	-	-	-	-	-	-
rs1367117	APOB	A	-	-	-	-	-	-	-	-	-	-	-	-	-	-	-	-	-	-	-	-	-	-	а	а	-	-	а	-	-	-	-	-	-	-	-	-	-	-	-	-	-	-	-	-	-	-	-
rs2281727	SMG6	G	-	-	-	-	-	-	-	-	-	-	-	-	-	-	-	-	-	-	-	-	-	-	-	-	-	-	а	-	-	-	а	-	-	-	-	-	-	-	а	-	а	а	а	-	н	а	н
rs3807989	CAV1	G	-	-	-	-	-	-	-	-	-	-	-	-	-	-	-	-	-	-	-	-	-	-	-	-	-	-	а	-	-	-	-	-	-	-	-	-	-	-	-	н	-	-	-	-	-	-	-
rs9349379	PHACTR1	G / A	-	-	-	-	-	-	-	-	-	а	-	-	-	-	-	-	-	-	-	-	-	-	-	-	-	-	а	-	а	а	-	а	-	-	-	-	-	-	-	н	-	-	-	-	-	-	-
rs1799945	HFE	G	-	-	-	-	-	-	-	-	-	-	-	-	-	-	-	-	-	-	-	-	-	-	-	-	-	-	а	-	-	-	-	-	-	-	-	-	-	-	-	-	-	-	-	-	-	-	-
rs13107325	SLC39A8	C / T	-	-	-	-	-	-	-	-	-	-	-	-	-	-	-	-	-	-	-	-	-	-	-	-	н	-	а	-	-	-	-	-	-	-	-	-	-	-	-	н	-	-	-	-	-	-	-
rs2681492	ATP2B1	T	-	-	-	-	-	-	-	-	-	-	-	-	-	-	-	-	-	-	-	-	-	-	-	-	-	-	а	-	-	-	-	-	-	-	-	-	-	-	-	-	-	-	-	-	-	-	-
rs2255141	GPAM	A	-	-	-	-	-	-	-	-	-	-	-	-	-	-	-	-	-	-	-	-	-	-	а	-	-	-	а	-	-	-	-	-	-	-	-	-	-	-	-	н	-	-	-	-	-	-	-
rs9816226	ETV5	T	-	-	-	-	-	-	-	-	-	-	-	-	-	-	-	-	-	-	-	-	-	-	-	-	-	-	а	-	-	-	-	-	-	-	-	-	-	-	-	н	-	-	-	-	-	-	-
rs1800789	FGB	A	-	-	-	-	-	-	-	-	-	-	-	-	-	-	-	-	-	-	-	-	-	-	-	-	-	-	а	-	-	-	-	-	-	-	-	-	-	-	-	-	-	-	-	-	-	-	-
rs10128711	-	C	-	-	-	-	-	-	-	-	-	-	-	-	-	-	-	-	-	-	-	-	-	-	-	-	-	-	а	-	-	-	-	-	-	-	-	-	-	-	-	н	-	-	-	-	-	-	-
rs1689800	-	G	-	-	-	-	-	-	-	-	-	-	-	-	-	-	-	-	-	-	-	-	-	-	-	-	н	-	а	-	-	-	-	-	-	-	-	-	-	-	-	-	-	-	-	-	-	-	-
rs871606	CHIC2	T	-	-	-	-	-	-	-	-	-	-	-	-	-	-	-	-	-	-	-	-	-	-	-	-	-	-	а	-	-	-	-	-	-	-	-	-	-	-	-	н	-	-	-	-	-	-	-
rs12356193	SLC16A9	A	-	-	-	-	-	-	-	-	-	-	-	-	-	-	-	-	-	-	-	-	-	-	-	-	-	-	а	-	-	-	-	-	-	-	-	-	-	-	-	-	-	-	-	-	-	-	-
rs1531343	HMGA2	C	-	-	-	-	-	-	-	-	-	-	-	-	-	-	-	-	-	-	-	-	-	-	-	-	-	-	а	-	-	-	-	-	-	-	-	-	-	-	-	н	-	-	-	-	-	-	-
rs9815354	ULK4	A	-	-	-	-	-	н	-	-	-	-	-	-	н	-	-	-	-	-	-	-	-	-	-	-	-	-	а	-	-	-	-	-	-	-	-	-	-	-	-	-	-	-	-	-	-	-	-
rs2306374	MRAS	C	-	-	-	-	-	-	-	-	-	-	-	-	-	-	-	-	-	-	-	-	-	-	-	-	-	-	-	а	-	-	а	-	-	-	-	-	-	-	а	-	а	а	а	-	н	а	н
rs4380028	ADAMTS7-MORF4L1	C	-	-	-	-	-	-	-	-	-	-	-	-	-	-	-	-	-	-	-	-	-	-	-	-	-	-	-	а	-	а	-	-	-	-	-	-	-	-	-	-	а	а	а	-	-	-	-
rs12617744	TTC32-WDR35	A	-	-	-	-	-	-	-	-	-	-	-	-	-	-	-	-	-	-	-	-	-	-	-	-	-	-	-	-	-	а	-	-	-	-	-	-	-	-	-	-	-	-	-	-	-	-	-
rs1333042	CDKN2A/B	G	-	-	-	-	-	-	-	-	-	-	-	-	-	-	-	-	-	-	-	-	-	-	-	-	-	-	-	-	-	а	-	-	-	-	-	-	-	-	-	-	-	-	-	-	-	-	-
rs7136259	ATP2B1	T	-	-	-	-	-	-	-	-	-	-	-	-	-	-	-	-	-	-	-	-	-	-	-	-	-	-	-	-	-	а	-	-	-	-	-	-	-	-	-	-	-	-	-	-	-	-	-
rs11066280	C12orf51	T	-	-	-	-	-	-	-	-	-	-	-	-	-	-	-	-	-	-	-	-	-	-	-	-	-	-	-	-	-	а	-	-	-	-	-	-	-	-	-	-	-	-	-	-	-	-	-
rs9899364	RASD1-PEMT	A	-	-	-	-	-	-	-	-	-	-	-	-	-	-	-	-	-	-	-	-	-	-	-	-	-	-	-	-	-	а	-	-	-	-	-	-	-	-	-	-	-	-	-	-	-	-	-
rs16996148	NCAN-CILP2	G	-	-	-	-	-	-	-	-	-	-	-	-	-	-	-	-	-	-	-	-	-	-	-	-	-	-	-	-	-	а	-	-	-	-	-	-	-	-	-	-	-	-	-	-	-	-	-
rs10797416	SKI	T	-	-	-	-	-	-	-	-	-	-	-	-	-	-	-	-	-	-	-	-	-	-	-	-	-	-	-	-	-	-	а	-	-	-	-	-	-	-	а	-	-	-	а	-	-	-	н
rs1490738	PKN2-AS1	A	-	-	-	-	-	-	-	-	-	-	-	-	-	-	-	-	-	-	-	-	-	-	-	-	-	-	-	-	-	-	а	-	-	-	-	-	-	-	а	-	-	-	а	-	-	-	н
rs4268379	SARS1	T	-	-	-	-	-	-	-	-	-	-	-	-	-	-	-	-	-	-	-	-	-	-	-	-	-	-	-	-	-	-	а	-	-	-	-	-	-	-	а	-	-	-	а	-	-	-	н
rs12127701	MYBPHL	A	-	-	-	-	-	-	-	-	-	-	-	-	-	-	-	-	-	-	-	-	-	-	-	-	-	-	-	-	-	-	а	-	-	-	-	-	-	-	а	-	-	-	а	-	-	-	н
rs7515901	MYBPHL	C	-	-	-	-	-	-	-	-	-	-	-	-	-	-	-	-	-	-	-	-	-	-	-	-	-	-	-	-	-	-	а	-	-	-	-	-	-	-	а	-	-	-	а	-	-	-	н
rs11806316	-	G	-	-	-	-	-	-	-	-	-	-	-	-	-	-	-	-	-	-	-	-	-	-	-	-	-	-	-	-	-	-	а	-	-	-	-	-	-	-	а	-	-	-	а	-	-	-	н
rs11204666	ADAMTSL4-AS1	C	-	-	-	-	-	-	-	-	-	-	-	-	-	-	-	-	-	-	-	-	-	-	-	-	-	-	-	-	-	-	а	-	-	-	-	-	-	-	а	-	-	-	а	-	-	-	н
rs12125501	NME7	G	-	-	-	-	-	-	-	-	-	-	-	-	-	-	-	-	-	-	-	-	-	-	-	-	-	-	-	-	-	-	а	-	-	-	-	-	-	-	а	-	-	-	а	-	-	-	н
rs6700559	DDX59-AS1	C	-	-	-	-	-	-	-	-	-	-	-	-	-	-	-	-	-	-	-	-	-	-	-	-	-	-	-	-	-	-	а	-	-	-	-	-	-	-	а	-	-	-	а	-	-	-	н
rs2292096	CAMSAP2	G	-	-	-	-	-	-	-	-	-	-	-	-	-	-	-	-	-	-	-	-	-	-	-	-	-	-	-	-	-	-	а	-	-	-	-	-	-	-	а	-	-	-	а	-	-	-	н
rs2820315	LMOD1	T / C	-	-	-	-	-	-	-	-	-	-	-	-	-	-	-	-	-	-	-	-	-	-	-	-	-	-	-	-	-	-	а	-	-	-	-	-	-	-	а	-	-	-	а	-	-	-	н
rs16986953	-	A / G	-	-	-	-	-	-	-	-	-	-	-	-	-	-	-	-	-	-	-	-	-	-	-	-	-	-	-	-	-	-	а	-	-	-	-	-	-	-	а	-	-	-	а	-	-	-	н
rs7561273	MFSD2B	A	-	-	-	-	-	-	-	-	-	-	-	-	-	-	-	-	-	-	-	-	-	-	-	-	-	-	-	-	-	-	а	-	-	-	-	-	-	-	а	-	-	-	а	-	-	-	н
rs10495907	-	A	-	-	-	-	-	-	-	-	-	-	-	-	-	-	-	-	-	-	-	-	-	-	-	-	-	-	-	-	-	-	а	-	-	-	-	-	-	-	а	-	-	-	а	-	-	-	н
rs2252641	TEX41, LOC100505498	C	-	-	-	-	-	-	-	-	-	-	-	-	-	-	-	-	-	-	-	-	-	-	-	-	-	-	-	-	-	-	а	-	-	а	-	-	-	-	а	-	а	а	а	а	-	а	н
rs816889			-	-	-	-	-	-	-	-	-	-	-	-	-	-	-	-	-	-	-	-	-	-	-	-	-	-	-	-	-	-	а	-	-	-	-	-	-	-	а	-	-	-	-	-	-	-	н
rs2351524	NBEAL1	T	-	-	-	-	-	-	-	-	-	-	-	-	-	-	-	-	-	-	-	-	-	-	-	-	-	-	-	-	-	-	а	-	-	-	-	-	-	-	а	-	а	а	а	-	н	а	н
rs2571445	TNS1	A	-	-	-	-	-	-	-	-	-	-	-	-	-	-	-	-	-	-	-	-	-	-	-	-	-	-	-	-	-	-	а	-	-	-	-	-	-	-	а	-	-	-	а	-	-	-	н
rs4566357	COL4A4	A	-	-	-	-	-	-	-	-	-	-	-	-	-	-	-	-	-	-	-	-	-	-	-	-	-	-	-	-	-	-	а	-	-	-	-	-	-	-	а	-	-	-	а	-	-	-	н
rs11718455	-	C	-	-	-	-	-	-	-	-	-	-	-	-	-	-	-	-	-	-	-	-	-	-	-	-	-	-	-	-	-	-	а	-	-	-	-	-	-	-	а	-	-	-	а	-	-	-	н
rs11710224	LRRC2	C	-	-	-	-	-	-	-	-	-	-	-	-	-	-	-	-	-	-	-	-	-	-	-	-	-	-	-	-	-	-	а	-	-	-	-	-	-	-	а	-	-	-	а	-	-	-	н
rs7642590	MAP4	A	-	-	-	-	-	-	-	-	-	-	-	-	-	-	-	-	-	-	-	-	-	-	-	-	-	-	-	-	-	-	а	-	-	-	-	-	-	-	а	-	-	-	а	-	-	-	н
rs11916151	-	T	-	-	-	-	-	-	-	-	-	-	-	-	-	-	-	-	-	-	-	-	-	-	-	-	-	-	-	-	-	-	а	-	-	-	-	-	-	-	а	-	-	-	а	-	-	-	н
rs1393786	PPP2R3A	A	-	-	-	-	-	-	-	-	-	-	-	-	-	-	-	-	-	-	-	-	-	-	-	-	-	-	-	-	-	-	а	-	-	-	-	-	-	-	а	-	-	-	а	-	-	-	н
rs4301033	LINC01214, LOC107986141	A	-	-	-	-	-	-	-	-	-	-	-	-	-	-	-	-	-	-	-	-	-	-	-	-	-	-	-	-	-	-	а	-	-	-	-	-	-	-	а	-	-	-	а	-	-	-	н
rs17655141	-	A	-	-	-	-	-	-	-	-	-	-	-	-	-	-	-	-	-	-	-	-	-	-	-	-	-	-	-	-	-	-	а	-	-	-	-	-	-	-	а	-	-	-	а	-	-	-	н
rs17083481	-	T	-	-	-	-	-	-	-	-	-	-	-	-	-	-	-	-	-	-	-	-	-	-	-	-	-	-	-	-	-	-	а	-	-	-	-	-	-	-	а	-	-	-	а	-	-	-	н
rs17087335	NOA1	T / G	-	-	-	-	-	-	-	-	-	-	-	-	-	-	-	-	-	-	-	-	-	-	-	-	-	-	-	-	-	-	а	-	-	-	-	-	-	-	а	-	-	-	а	-	-	-	н
rs7356185	USP53	T	-	-	-	-	-	-	-	-	-	-	-	-	-	-	-	-	-	-	-	-	-	-	-	-	-	-	-	-	-	-	а	-	-	-	-	-	-	-	а	-	-	-	а	-	-	-	н
rs1429141	-	T	-	-	-	-	-	-	-	-	-	-	-	-	-	-	-	-	-	-	-	-	-	-	-	-	-	-	-	-	-	-	а	-	-	-	-	-	-	-	а	-	а	а	а	-	-	а	н
rs4469055	-	G	-	-	-	-	-	-	-	-	-	-	-	-	-	-	-	-	-	-	-	-	-	-	-	-	-	-	-	-	-	-	а	-	-	-	-	-	-	-	а	-	-	-	а	-	-	-	н
rs6841581	EDNRA	A	-	-	-	-	-	-	-	-	-	-	-	-	-	-	-	-	-	-	-	-	-	-	-	-	-	-	-	-	-	-	а	-	-	-	-	-	-	-	а	-	-	-	а	-	-	-	н
rs4690974	-	C	-	-	-	-	-	-	-	-	-	-	-	-	-	-	-	-	-	-	-	-	-	-	-	-	-	-	-	-	-	-	а	-	-	-	-	-	-	-	а	-	-	-	а	-	-	-	н
rs2736100			-	-	-	-	-	-	-	-	-	-	-	-	-	-	-	-	-	-	-	-	-	-	-	-	-	-	-	-	-	-	а	-	-	-	-	-	-	-	а	-	-	-	а	-	-	-	н
rs10051876	-	C	-	-	-	-	-	-	-	-	-	-	-	-	-	-	-	-	-	-	-	-	-	-	-	-	-	-	-	-	-	-	а	-	-	-	-	-	-	-	а	-	-	-	а	-	-	-	н
rs246600	ARHGAP26	A	-	-	-	-	-	-	-	-	-	-	-	-	-	-	-	-	-	-	-	-	-	-	-	-	-	-	-	-	-	-	а	-	-	-	-	-	-	-	а	-	-	-	а	-	-	-	н
rs2294461	LY86, LY86-AS1	C	-	-	-	-	-	-	-	-	-	-	-	-	-	-	-	-	-	-	-	-	-	-	-	-	-	-	-	-	-	-	а	-	-	-	-	-	-	-	а	-	-	-	а	-	-	-	н
rs9472428	PHACTR1, LOC107984015	A	-	-	-	-	-	-	-	-	-	-	-	-	-	-	-	-	-	-	-	-	-	-	-	-	-	-	-	-	-	-	а	-	-	-	-	-	-	-	а	-	-	-	а	-	-	-	н
rs883947	PHACTR1	C	-	-	-	-	-	-	-	-	-	-	-	-	-	-	-	-	-	-	-	-	-	-	-	-	-	-	-	-	-	-	а	-	-	-	-	-	-	-	а	-	-	-	а	-	-	-	н
rs13211739	PHACTR1	G	-	-	-	-	-	-	-	-	-	-	-	-	-	-	-	-	-	-	-	-	-	-	-	-	-	-	-	-	-	-	а	-	-	-	-	-	-	-	а	-	-	-	а	-	н	а	н
rs12205331	ANKS1A	C	-	-	-	-	-	-	-	-	-	-	-	-	-	-	-	-	-	-	-	-	-	-	-	-	-	-	-	-	-	-	а	-	-	-	-	-	-	-	а	-	-	-	-	-	н	а	н
rs1321309	-	A	-	-	-	-	-	-	-	-	-	-	-	-	-	-	-	-	-	-	-	-	-	-	-	-	-	-	-	-	-	-	а	-	-	-	-	-	-	-	а	-	-	-	а	-	-	-	н
rs3778448	KCNK5	G	-	-	-	-	-	-	-	-	-	-	-	-	-	-	-	-	-	-	-	-	-	-	-	-	-	-	-	-	-	-	а	-	-	-	-	-	-	-	а	-	-	-	а	-	-	-	н
rs4613862	LINC02542	A	-	-	-	-	-	-	-	-	-	-	-	-	-	-	-	-	-	-	-	-	-	-	-	-	-	-	-	-	-	-	а	-	-	-	-	-	-	-	а	-	-	-	а	-	-	-	н
rs17062853	TARID	T	-	-	-	-	-	-	-	-	-	-	-	-	-	-	-	-	-	-	-	-	-	-	-	-	-	-	-	-	-	-	а	-	-	-	-	-	-	-	а	-	-	-	а	-	-	-	н
rs12663498	PLEKHG1	C	-	-	-	-	-	-	-	-	-	-	-	-	-	-	-	-	-	-	-	-	-	-	-	-	-	-	-	-	-	-	а	-	-	-	-	-	-	-	а	-	-	-	а	-	-	-	н
rs6926458	LPA	A	-	-	-	-	-	-	-	-	-	-	-	-	-	-	-	-	-	-	-	-	-	-	-	-	-	-	-	-	-	-	а	-	-	-	-	-	-	-	а	-	-	-	а	-	-	-	н
rs1247351	LOC102724087	C	-	-	-	-	-	-	-	-	-	-	-	-	-	-	-	-	-	-	-	-	-	-	-	-	-	-	-	-	-	-	а	-	-	-	-	-	-	-	а	-	-	-	а	-	-	-	н
rs972158	SNX10	T	-	-	-	-	-	-	-	-	-	-	-	-	-	-	-	-	-	-	-	-	-	-	-	-	-	-	-	-	-	-	а	-	-	-	-	-	-	-	а	-	-	-	а	-	-	-	н
rs217	JAZF1	T	-	-	-	-	-	-	-	-	-	-	-	-	-	-	-	-	-	-	-	-	-	-	-	-	-	-	-	-	-	-	а	-	-	-	-	-	-	-	а	-	-	-	а	-	-	-	н
rs1167800			-	-	-	-	-	-	-	-	-	-	-	-	-	-	-	-	-	-	-	-	-	-	-	-	-	-	-	-	-	-	а	-	-	-	-	-	-	-	а	-	-	-	-	-	-	-	н
rs2395858	COG5	G	-	-	-	-	-	-	-	-	-	-	-	-	-	-	-	-	-	-	-	-	-	-	-	-	-	-	-	-	-	-	а	-	-	-	-	-	-	-	а	-	-	-	а	-	-	-	н
rs4591971	-	A	-	-	-	-	-	-	-	-	-	-	-	-	-	-	-	-	-	-	-	-	-	-	-	-	-	-	-	-	-	-	а	-	-	-	-	-	-	-	а	-	-	-	а	-	-	-	н
rs10237377	PARP12	G	-	-	-	-	-	-	-	-	-	-	-	-	-	-	-	-	-	-	-	-	-	-	-	-	-	-	-	-	-	-	а	-	-	-	-	-	-	-	а	-	-	-	а	-	-	-	н
rs6984210	BMP1	G	-	-	-	-	-	-	-	-	-	-	-	-	-	-	-	-	-	-	-	-	-	-	-	-	-	-	-	-	-	-	а	-	-	-	-	-	-	-	а	-	-	-	а	-	-	-	н
rs17485781	NUGGC	C	-	-	-	-	-	-	-	-	-	-	-	-	-	-	-	-	-	-	-	-	-	-	-	-	-	-	-	-	-	-	а	-	-	-	-	-	-	-	а	-	-	-	а	-	-	-	н
rs10962774	-	G	-	-	-	-	-	-	-	-	-	-	-	-	-	-	-	-	-	-	-	-	-	-	-	-	-	-	-	-	-	-	а	-	-	-	-	-	-	-	а	-	-	-	а	-	-	-	н
rs16905599	CDKN2B-AS1	G	-	-	-	-	-	-	-	-	-	-	-	-	-	-	-	-	-	-	-	-	-	-	-	-	-	-	-	-	-	-	а	-	-	-	-	-	-	-	а	-	-	-	а	-	-	-	н
rs10965228	CDKN2B-AS1	A	-	-	-	-	-	-	-	-	-	-	-	-	-	-	-	-	-	-	-	-	-	-	-	-	-	-	-	-	-	-	а	-	-	-	-	-	-	-	а	-	-	-	а	-	-	-	н
rs495828	-	T / C	-	-	-	-	-	-	-	-	-	-	-	-	-	-	-	-	-	-	-	-	-	-	-	-	-	-	-	-	-	-	а	-	-	-	-	-	-	-	а	-	-	а	а	-	н	а	н
rs11238956	-	C	-	-	-	-	-	-	-	-	-	-	-	-	-	-	-	-	-	-	-	-	-	-	-	-	-	-	-	-	-	-	а	-	-	-	-	-	-	-	а	-	-	-	а	-	-	-	н
rs17155842	-	C	-	-	-	-	-	-	-	-	-	-	-	-	-	-	-	-	-	-	-	-	-	-	-	-	-	-	-	-	-	-	а	-	-	-	-	-	-	-	а	-	-	-	а	-	-	-	н
rs3748242	ANXA11	T	-	-	-	-	-	-	-	-	-	-	-	-	-	-	-	-	-	-	-	-	-	-	-	-	-	-	-	-	-	-	а	-	-	-	-	-	-	-	а	-	-	-	а	-	-	-	н
rs7074064	BMPR1A	C	-	-	-	-	-	-	-	-	-	-	-	-	-	-	-	-	-	-	-	-	-	-	-	-	-	-	-	-	-	-	а	-	-	-	-	-	-	-	а	-	-	-	а	-	-	-	н
rs11203042	LIPA	T	-	-	-	-	-	-	-	-	-	-	-	-	-	-	-	-	-	-	-	-	-	-	-	-	-	-	-	-	-	-	а	-	-	-	-	-	-	-	а	-	а	а	а	-	н	а	н
rs2246833	LIPA	C / T	-	-	-	-	-	-	-	-	-	-	-	-	-	-	-	-	-	-	-	-	-	-	-	-	-	-	-	-	-	-	а	-	-	а	-	-	-	-	а	-	а	а	а	-	н	а	н
rs11191447	AS3MT, BORCS7-ASMT	C	-	-	-	-	-	-	-	-	-	-	-	-	-	-	-	-	-	-	-	-	-	-	-	-	-	-	-	-	-	-	а	-	-	-	-	-	-	-	а	-	-	а	а	-	н	а	н
rs12765878	STN1	C	-	-	-	-	-	-	-	-	-	-	-	-	-	-	-	-	-	-	-	-	-	-	-	-	-	-	-	-	-	-	а	-	-	-	-	-	-	-	а	-	-	-	а	-	-	-	н
rs93139	SWAP70	C	-	-	-	-	-	-	-	-	-	-	-	-	-	-	-	-	-	-	-	-	-	-	-	-	-	-	-	-	-	-	а	-	-	-	-	-	-	-	а	-	-	-	а	-	-	-	н
rs7116641	HSD17B12	G	-	-	-	-	-	-	-	-	-	-	-	-	-	-	-	-	-	-	-	-	-	-	-	-	-	-	-	-	-	-	а	-	-	-	-	-	-	-	а	-	-	-	а	-	-	-	н
rs12801636	PCNX3	G	-	-	-	-	-	-	-	-	-	-	-	-	-	-	-	-	-	-	-	-	-	-	-	-	-	-	-	-	-	-	а	-	-	-	-	-	-	-	а	-	-	-	а	-	-	-	н
rs590121	SERPINH1	T	-	-	-	-	-	-	-	-	-	-	-	-	-	-	-	-	-	-	-	-	-	-	-	-	-	-	-	-	-	-	а	-	-	-	-	-	-	-	а	-	-	-	а	-	-	-	н
rs606452	SERPINH1	C	-	-	-	-	-	-	-	-	-	-	-	-	-	-	-	-	-	-	-	-	-	-	-	-	-	-	-	-	-	-	а	-	-	-	-	-	-	-	а	-	-	-	а	-	-	-	н
rs9326246	-	G	-	-	-	-	-	-	-	-	-	-	-	-	-	-	-	-	-	-	-	-	-	-	-	-	-	-	-	-	-	-	а	-	-	а	-	-	-	-	а	-	-	-	-	-	н	а	н
rs683800	DCPS	T	-	-	-	-	-	-	-	-	-	-	-	-	-	-	-	-	-	-	-	-	-	-	-	-	-	-	-	-	-	-	а	-	-	-	-	-	-	-	а	-	-	-	а	-	-	-	н
rs4762911	-	A	-	-	-	-	-	-	-	-	-	-	-	-	-	-	-	-	-	-	-	-	-	-	-	-	-	-	-	-	-	-	а	-	-	-	-	-	-	-	а	-	-	-	а	-	-	-	н
rs4149033	SLCO1B1	G	-	-	-	-	-	-	-	-	-	-	-	-	-	-	-	-	-	-	-	-	-	-	-	-	-	-	-	-	-	-	а	-	-	-	-	-	-	-	а	-	-	-	а	-	-	-	н
rs6490029	CUX2	G	-	-	-	-	-	-	-	-	-	-	-	-	-	-	-	-	-	-	-	-	-	-	-	-	-	-	-	-	-	-	а	-	-	-	-	-	-	-	а	-	-	-	а	-	-	-	н
rs3809274	-	G	-	-	-	-	-	-	-	-	-	-	-	-	-	-	-	-	-	-	-	-	-	-	-	-	-	-	-	-	-	-	а	-	-	-	-	-	-	-	а	-	-	-	а	-	-	-	н
rs17630235	TRAFD1	A	-	-	-	-	-	-	-	-	-	-	-	-	-	-	-	-	-	-	-	-	-	-	-	-	-	-	-	-	-	-	а	-	-	-	-	-	-	-	а	-	-	-	а	-	-	-	н
rs2891403	RPH3A	A	-	-	-	-	-	-	-	-	-	-	-	-	-	-	-	-	-	-	-	-	-	-	-	-	-	-	-	-	-	-	а	-	-	-	-	-	-	-	а	-	-	-	а	-	-	-	н
rs2244608	HNF1A	G / A	-	-	-	-	-	-	-	-	-	-	-	-	-	-	-	-	-	-	-	-	-	-	-	-	-	-	-	-	-	-	а	-	-	-	-	-	-	-	а	-	-	-	а	-	-	-	н
rs11057841	SCARB1	T	-	-	-	-	-	-	-	-	-	-	-	-	-	-	-	-	-	-	-	-	-	-	-	-	-	-	-	-	-	-	а	-	-	-	-	-	-	-	а	-	-	-	а	-	-	-	н
rs9316753	-	C	-	-	-	-	-	-	-	-	-	-	-	-	-	-	-	-	-	-	-	-	-	-	-	-	-	-	-	-	-	-	а	-	-	-	-	-	-	-	а	-	-	-	а	-	-	-	н
rs10507753	-	T	-	-	-	-	-	-	-	-	-	-	-	-	-	-	-	-	-	-	-	-	-	-	-	-	-	-	-	-	-	-	а	-	-	-	-	-	-	-	а	-	-	-	а	-	-	-	н
rs11617955	COL4A1	T	-	-	-	-	-	-	-	-	-	-	-	-	-	-	-	-	-	-	-	-	-	-	-	-	-	-	-	-	-	-	а	-	-	-	-	-	-	-	а	-	-	-	а	-	-	-	н
rs7139492	COL4A1	C	-	-	-	-	-	-	-	-	-	-	-	-	-	-	-	-	-	-	-	-	-	-	-	-	-	-	-	-	-	-	а	-	-	-	-	-	-	-	а	-	-	-	а	-	-	-	н
rs12873154	COL4A1	G	-	-	-	-	-	-	-	-	-	-	-	-	-	-	-	-	-	-	-	-	-	-	-	-	-	-	-	-	-	-	а	-	-	-	-	-	-	-	а	-	-	-	а	-	-	-	н
rs11619057	COL4A2	T	-	-	-	-	-	-	-	-	-	-	-	-	-	-	-	-	-	-	-	-	-	-	-	-	-	-	-	-	-	-	а	-	-	-	-	-	-	-	а	-	-	-	а	-	-	-	н
rs9515201	COL4A2	A	-	-	-	-	-	-	-	-	-	-	-	-	-	-	-	-	-	-	-	-	-	-	-	-	-	-	-	-	-	-	а	-	-	-	-	-	-	-	а	-	-	-	а	-	-	-	н
rs2146238	CYP46A1	G	-	-	-	-	-	-	-	-	-	-	-	-	-	-	-	-	-	-	-	-	-	-	-	-	-	-	-	-	-	-	а	-	-	-	-	-	-	-	а	-	-	-	а	-	-	-	н
rs6494488	LOC107984737	A	-	-	-	-	-	-	-	-	-	-	-	-	-	-	-	-	-	-	-	-	-	-	-	-	-	-	-	-	-	-	а	-	-	-	-	-	-	-	а	-	-	-	а	-	-	-	н
rs11072794	LOC105370913, LOC112268142	T	-	-	-	-	-	-	-	-	-	-	-	-	-	-	-	-	-	-	-	-	-	-	-	-	-	-	-	-	-	-	а	-	-	-	-	-	-	-	а	-	а	а	а	-	н	а	н
rs7181240	-	G	-	-	-	-	-	-	-	-	-	-	-	-	-	-	-	-	-	-	-	-	-	-	-	-	-	-	-	-	-	-	а	-	-	-	-	-	-	-	а	-	-	-	а	-	-	-	н
rs2880765	AKAP13	A	-	-	-	-	-	-	-	-	-	-	-	-	-	-	-	-	-	-	-	-	-	-	-	-	-	-	-	-	-	-	а	-	-	-	-	-	-	-	а	-	-	-	а	-	-	-	н
rs7496815	-	A	-	-	-	-	-	-	-	-	-	-	-	-	-	-	-	-	-	-	-	-	-	-	-	-	-	-	-	-	-	-	а	-	-	-	-	-	-	-	а	-	-	-	а	-	-	-	н
rs4299203	DRC3	G	-	-	-	-	-	-	-	-	-	-	-	-	-	-	-	-	-	-	-	-	-	-	-	-	-	-	-	-	-	-	а	-	-	-	-	-	-	-	а	-	-	-	а	-	-	-	н
rs2071167	UBTF, LOC101926967	C	-	-	-	-	-	-	-	-	-	-	-	-	-	-	-	-	-	-	-	-	-	-	-	-	-	-	-	-	-	-	а	-	-	-	-	-	-	-	а	-	-	-	а	-	-	-	н
rs15563	UBE2Z	T / G	-	-	-	-	-	-	-	-	-	-	-	-	-	-	-	-	-	-	-	-	-	-	-	-	-	-	-	-	-	-	а	-	-	а	-	-	-	-	а	-	а	а	а	-	н	а	н
rs4793721	CA10	C	-	-	-	-	-	-	-	-	-	-	-	-	-	-	-	-	-	-	-	-	-	-	-	-	-	-	-	-	-	-	а	-	-	-	-	-	-	-	а	-	-	-	а	-	-	-	н
rs2070783	PECAM1	G	-	-	-	-	-	-	-	-	-	-	-	-	-	-	-	-	-	-	-	-	-	-	-	-	-	-	-	-	-	-	а	-	-	-	-	-	-	-	а	-	-	-	а	-	-	-	н
rs4410190	-	T	-	-	-	-	-	-	-	-	-	-	-	-	-	-	-	-	-	-	-	-	-	-	-	-	-	-	-	-	-	-	а	-	-	-	-	-	-	-	а	-	-	-	а	-	-	-	н
rs892115			-	-	-	-	-	-	-	-	-	-	-	-	-	-	-	-	-	-	-	-	-	-	-	-	-	-	-	-	-	-	а	-	-	-	-	-	-	-	а	-	-	-	-	-	-	-	н
rs17318596	DMAC2	A	-	-	-	-	-	-	-	-	-	-	-	-	-	-	-	-	-	-	-	-	-	-	-	-	-	-	-	-	-	-	а	-	-	-	-	-	-	-	а	-	-	-	а	-	-	-	н
rs2288911	APOC2, APOC4-APOC2	T	-	-	-	-	-	-	-	-	-	-	-	-	-	-	-	-	-	-	-	-	-	-	-	-	-	-	-	-	-	-	а	-	-	-	-	-	-	-	а	-	-	-	а	-	-	-	н
rs8111989	CKM	C	-	-	-	-	-	-	-	-	-	-	-	-	-	-	-	-	-	-	-	-	-	-	-	-	-	-	-	-	-	-	а	-	-	-	-	-	-	-	а	-	-	-	а	-	-	-	н
rs6088638	ACSS2	C	-	-	-	-	-	-	-	-	-	-	-	-	-	-	-	-	-	-	-	-	-	-	-	-	-	-	-	-	-	-	а	-	-	-	-	-	-	-	а	-	-	-	а	-	-	-	н
rs867186	PROCR, MMP24-AS1-EDEM2	A	-	-	-	-	-	-	-	-	-	-	-	-	-	-	-	-	-	-	-	-	-	-	-	-	-	-	-	-	-	-	а	-	-	-	-	-	-	-	а	-	-	-	а	-	-	-	н
rs2832227	MAP3K7CL	G	-	-	-	-	-	-	-	-	-	-	-	-	-	-	-	-	-	-	-	-	-	-	-	-	-	-	-	-	-	-	а	-	-	-	-	-	-	-	а	-	-	-	а	-	-	-	н
rs1034565	ARVCF	T	-	-	-	-	-	-	-	-	-	-	-	-	-	-	-	-	-	-	-	-	-	-	-	-	-	-	-	-	-	-	а	-	-	-	-	-	-	-	а	-	-	-	а	-	-	-	н
rs9608859	-	C	-	-	-	-	-	-	-	-	-	-	-	-	-	-	-	-	-	-	-	-	-	-	-	-	-	-	-	-	-	-	а	-	-	-	-	-	-	-	а	-	-	-	а	-	-	-	н
rs9411489	ABO	T	-	-	-	-	-	-	-	-	-	-	-	-	-	-	-	-	-	-	-	-	-	-	-	-	-	-	-	-	-	-	-	а	-	-	-	-	-	-	-	-	-	-	-	-	-	-	-
rs4341	ACE	G	-	-	-	-	-	-	-	-	-	-	-	-	-	-	-	-	-	-	-	-	-	-	-	-	-	-	-	-	-	-	-	-	-	-	а	н	-	-	-	-	-	-	-	-	-	-	-
rs1799983	NOS3	T	-	-	-	-	-	-	-	-	-	-	-	-	-	-	-	-	-	-	-	-	-	-	-	-	-	-	-	-	-	-	-	-	-	-	а	н	-	-	-	-	-	-	-	-	-	-	-
rs662799	APOA5	G	-	-	-	-	-	-	-	-	-	-	-	-	-	-	-	-	-	-	-	-	-	-	-	-	-	-	-	-	-	-	-	-	-	-	а	н	а	н	-	-	-	-	-	-	-	-	-
rs1042031	APOB	A	-	-	-	-	-	-	-	-	-	-	-	-	-	-	-	-	-	-	-	-	-	-	-	-	-	-	-	-	-	-	-	-	-	-	а	н	а	н	-	-	-	-	-	-	-	-	-
rs9313772	EBF1	C	-	-	-	-	-	-	-	-	-	-	-	-	-	-	-	-	-	-	-	-	-	-	-	-	-	-	-	-	-	-	-	-	-	-	-	-	-	-	-	н	-	-	-	-	-	-	-
rs198846	HFE	A	-	-	-	-	-	-	-	-	-	-	-	-	-	-	-	-	-	-	-	-	-	-	-	-	-	-	-	-	-	-	-	-	-	-	-	-	-	-	-	н	-	-	-	-	-	-	-
rs4590817	C10orf107	G	-	-	-	-	-	-	-	-	-	-	-	-	-	-	-	-	-	-	-	-	-	-	-	-	-	-	-	-	-	-	-	-	-	-	-	-	-	-	-	н	-	-	-	-	-	-	-
rs9663362	PLCE1	C	-	-	-	-	-	-	-	-	-	-	-	-	-	-	-	-	-	-	-	-	-	-	-	-	-	-	-	-	-	-	-	-	-	-	-	-	-	-	-	н	-	-	-	-	-	-	-
rs2815752	NEGR1	A	-	-	-	-	-	-	-	-	-	-	-	-	-	-	-	-	-	-	-	-	-	-	-	-	-	-	-	-	-	-	-	-	-	-	-	-	-	-	-	н	-	-	-	-	-	-	-
rs10767664	BDNF	A	-	-	-	-	-	-	-	-	-	-	-	-	-	-	-	-	-	-	-	-	-	-	-	-	-	-	-	-	-	-	-	-	-	-	-	-	-	-	-	н	-	-	-	-	-	-	-
rs1558902	FTO	T	-	-	-	-	-	-	-	-	-	-	-	-	-	-	-	-	-	-	-	-	-	-	-	-	-	-	-	-	-	-	-	-	-	-	-	-	-	-	-	н	-	-	-	-	-	-	-
rs571312	MC4R	A	-	-	-	-	-	-	-	-	-	-	-	-	-	-	-	-	-	-	-	-	-	-	-	-	-	-	-	-	-	-	-	-	-	-	-	-	-	-	-	н	-	-	-	-	-	-	-
rs29941	KCTD15	G	-	-	-	-	-	-	-	-	-	-	-	-	-	-	-	-	-	-	-	-	-	-	-	-	-	-	-	-	-	-	-	-	-	-	-	-	-	-	-	н	-	-	-	-	-	-	-
rs3869109	-	G	-	-	-	-	-	-	-	-	-	-	-	-	-	-	-	-	-	-	-	-	-	-	-	-	-	-	-	-	-	-	-	-	-	-	-	-	-	-	-	н	а	а	а	-	-	-	-
rs7865618	MTAP	A	-	-	-	-	-	-	-	-	-	-	-	-	-	-	-	-	-	-	-	-	-	-	-	-	-	-	-	-	-	-	-	-	-	-	-	-	-	-	-	н	-	-	-	-	-	-	-
rs12037222	PABPC4	A	-	-	-	-	-	-	-	-	-	-	-	-	-	-	-	-	-	-	-	-	-	-	-	-	-	-	-	-	-	-	-	-	-	-	-	-	-	-	-	н	-	-	-	-	-	-	-
rs4129267	IL6R	G	-	-	-	-	-	-	-	-	-	-	-	-	-	-	-	-	-	-	-	-	-	-	-	-	-	-	-	-	-	-	-	-	-	-	-	-	-	-	-	н	-	-	-	-	-	-	-
rs12239046	NLRP3	G	-	-	-	-	-	-	-	-	-	-	-	-	-	-	-	-	-	-	-	-	-	-	-	-	-	-	-	-	-	-	-	-	-	-	-	-	-	-	-	н	-	-	-	-	-	-	-
rs4705952	IRF1	G	-	-	-	-	-	-	-	-	-	-	-	-	-	-	-	-	-	-	-	-	-	-	-	-	-	-	-	-	-	-	-	-	-	-	-	-	-	-	-	н	-	-	-	-	-	-	-
rs13233571	BCL7B	G	-	-	-	-	-	-	-	-	-	-	-	-	-	-	-	-	-	-	-	-	-	-	-	-	-	-	-	-	-	-	-	-	-	-	-	-	-	-	-	н	-	-	-	-	-	-	-
rs1183910	HNF1A	G	-	-	-	-	-	-	-	-	-	-	-	-	-	-	-	-	-	-	-	-	-	-	-	-	-	-	-	-	-	-	-	-	-	-	-	-	-	-	-	н	-	-	-	-	-	-	-
rs10521222	SALL1	G	-	-	-	-	-	-	-	-	-	-	-	-	-	-	-	-	-	-	-	-	-	-	-	-	-	-	-	-	-	-	-	-	-	-	-	-	-	-	-	н	-	-	-	-	-	-	-
rs846111	RNF207	C	-	-	-	-	-	-	-	-	-	-	-	-	-	-	-	-	-	-	-	-	-	-	-	-	-	-	-	-	-	-	-	-	-	-	-	-	-	-	-	н	-	-	-	-	-	-	-
rs10494366	NOS1AP	C	-	-	-	-	-	-	-	-	-	-	-	-	-	-	-	-	-	-	-	-	-	-	-	-	-	-	-	-	-	-	-	-	-	-	-	-	-	-	-	н	-	-	-	-	-	-	-
rs4657178	NOS1AP	A	-	-	-	-	-	-	-	-	-	-	-	-	-	-	-	-	-	-	-	-	-	-	-	-	-	-	-	-	-	-	-	-	-	-	-	-	-	-	-	н	-	-	-	-	-	-	-
rs10919071	ATP1B1	A	-	-	-	-	-	-	-	-	-	-	-	-	-	-	-	-	-	-	-	-	-	-	-	-	-	-	-	-	-	-	-	-	-	-	-	-	-	-	-	н	-	-	-	-	-	-	-
rs12053903	SCN5A	A	-	-	-	-	-	-	-	-	-	-	-	-	-	-	-	-	-	-	-	-	-	-	-	-	-	-	-	-	-	-	-	-	-	-	-	-	-	-	-	н	-	-	-	-	-	-	-
rs6795970	SCN10A	A	-	-	-	-	-	-	-	-	-	-	-	-	-	-	-	-	-	-	-	-	-	-	-	-	-	-	-	-	-	-	-	-	-	-	-	-	-	-	-	н	-	-	-	-	-	-	-
rs7660702	ARHGAP24	A	-	-	-	-	-	-	-	-	-	-	-	-	-	-	-	-	-	-	-	-	-	-	-	-	-	-	-	-	-	-	-	-	-	-	-	-	-	-	-	н	-	-	-	-	-	-	-
rs12210810	PLN	G	-	-	-	-	-	-	-	-	-	-	-	-	-	-	-	-	-	-	-	-	-	-	-	-	-	-	-	-	-	-	-	-	-	-	-	-	-	-	-	н	-	-	-	-	-	-	-
rs11970286	PLN	A	-	-	-	-	-	-	-	-	-	-	-	-	-	-	-	-	-	-	-	-	-	-	-	-	-	-	-	-	-	-	-	-	-	-	-	-	-	-	-	н	-	-	-	-	-	-	-
rs3807375	KCNH2	A	-	-	-	-	-	-	-	-	-	-	-	-	-	-	-	-	-	-	-	-	-	-	-	-	-	-	-	-	-	-	-	-	-	-	-	-	-	-	-	н	-	-	-	-	-	-	-
rs2074238	KCNQ1	G	-	-	-	-	-	-	-	-	-	-	-	-	-	-	-	-	-	-	-	-	-	-	-	-	-	-	-	-	-	-	-	-	-	-	-	-	-	-	-	н	-	-	-	-	-	-	-
rs12576239	KCNQ1	A	-	-	-	-	-	-	-	-	-	-	-	-	-	-	-	-	-	-	-	-	-	-	-	-	-	-	-	-	-	-	-	-	-	-	-	-	-	-	-	н	-	-	-	-	-	-	-
rs3825214	TBX5	G	-	-	-	-	-	-	-	-	-	-	-	-	-	-	-	-	-	-	-	-	-	-	-	-	-	-	-	-	-	-	-	-	-	-	-	-	-	-	-	н	-	-	-	-	-	-	-
rs2478333	HTR2A	A	-	-	-	-	-	-	-	-	-	-	-	-	-	-	-	-	-	-	-	-	-	-	-	-	-	-	-	-	-	-	-	-	-	-	-	-	-	-	-	н	-	-	-	-	-	-	-
rs365990	MYH6	G	-	-	-	-	-	-	-	-	-	-	-	-	-	-	-	-	-	-	-	-	-	-	-	-	-	-	-	-	-	-	-	-	-	-	-	-	-	-	-	н	-	-	-	-	-	-	-
rs8049607	LITAF	A	-	-	-	-	-	-	-	-	-	-	-	-	-	-	-	-	-	-	-	-	-	-	-	-	-	-	-	-	-	-	-	-	-	-	-	-	-	-	-	н	-	-	-	-	-	-	-
rs7188697	NDRG4	A	-	-	-	-	-	-	-	-	-	-	-	-	-	-	-	-	-	-	-	-	-	-	-	-	-	-	-	-	-	-	-	-	-	-	-	-	-	-	-	н	-	-	-	-	-	-	-
rs2074518	LIG3	G	-	-	-	-	-	-	-	-	-	-	-	-	-	-	-	-	-	-	-	-	-	-	-	-	-	-	-	-	-	-	-	-	-	-	-	-	-	-	-	н	-	-	-	-	-	-	-
rs17779747	KCNJ2	C	-	-	-	-	-	-	-	-	-	-	-	-	-	-	-	-	-	-	-	-	-	-	-	-	-	-	-	-	-	-	-	-	-	-	-	-	-	-	-	н	-	-	-	-	-	-	-
rs727957	KCNE1	A	-	-	-	-	-	-	-	-	-	-	-	-	-	-	-	-	-	-	-	-	-	-	-	-	-	-	-	-	-	-	-	-	-	-	-	-	-	-	-	н	-	-	-	-	-	-	-
rs4506565	TCF7L2	T	-	-	-	-	-	-	-	-	-	-	-	-	-	-	-	-	-	-	-	-	-	-	-	-	-	-	-	-	-	-	-	-	-	-	-	-	-	-	-	н	-	-	-	-	-	-	-
rs267734	ANXA9	A	-	-	-	-	-	-	-	-	-	-	-	-	-	-	-	-	-	-	-	-	-	-	-	-	-	-	-	-	-	-	-	-	-	-	-	-	-	-	-	н	-	-	-	-	-	-	-
rs347685	TFDP2	A	-	-	-	-	-	-	-	-	-	-	-	-	-	-	-	-	-	-	-	-	-	-	-	-	-	-	-	-	-	-	-	-	-	-	-	-	-	-	-	н	-	-	-	-	-	-	-
rs10032549	SHROOM3	G	-	-	-	-	-	-	-	-	-	-	-	-	-	-	-	-	-	-	-	-	-	-	-	-	-	-	-	-	-	-	-	-	-	-	-	-	-	-	-	н	-	-	-	-	-	-	-
rs6420094	SLC34A1	G	-	-	-	-	-	-	-	-	-	-	-	-	-	-	-	-	-	-	-	-	-	-	-	-	-	-	-	-	-	-	-	-	-	-	-	-	-	-	-	н	-	-	-	-	-	-	-
rs881858	VEGFA	A	-	-	-	-	-	-	-	-	-	-	-	-	-	-	-	-	-	-	-	-	-	-	-	-	-	-	-	-	-	-	-	-	-	-	-	-	-	-	-	н	-	-	-	-	-	-	-
rs2279463	SLC22A2	G	-	-	-	-	-	-	-	-	-	-	-	-	-	-	-	-	-	-	-	-	-	-	-	-	-	-	-	-	-	-	-	-	-	-	-	-	-	-	-	н	-	-	-	-	-	-	-
rs6465825	TMEM60	G	-	-	-	-	-	-	-	-	-	-	-	-	-	-	-	-	-	-	-	-	-	-	-	-	-	-	-	-	-	-	-	-	-	-	-	-	-	-	-	н	-	-	-	-	-	-	-
rs10109414	STC1	A	-	-	-	-	-	-	-	-	-	-	-	-	-	-	-	-	-	-	-	-	-	-	-	-	-	-	-	-	-	-	-	-	-	-	-	-	-	-	-	н	-	-	-	-	-	-	-
rs4744712	PIP5K1B	A	-	-	-	-	-	-	-	-	-	-	-	-	-	-	-	-	-	-	-	-	-	-	-	-	-	-	-	-	-	-	-	-	-	-	-	-	-	-	-	н	-	-	-	-	-	-	-
rs10794720	WDR37	A	-	-	-	-	-	-	-	-	-	-	-	-	-	-	-	-	-	-	-	-	-	-	-	-	-	-	-	-	-	-	-	-	-	-	-	-	-	-	-	н	-	-	-	-	-	-	-
rs3925584	MPPED2	A	-	-	-	-	-	-	-	-	-	-	-	-	-	-	-	-	-	-	-	-	-	-	-	-	-	-	-	-	-	-	-	-	-	-	-	-	-	-	-	н	-	-	-	-	-	-	-
rs10774021	SLC6A13	A	-	-	-	-	-	-	-	-	-	-	-	-	-	-	-	-	-	-	-	-	-	-	-	-	-	-	-	-	-	-	-	-	-	-	-	-	-	-	-	н	-	-	-	-	-	-	-
rs626277	DACH1	A	-	-	-	-	-	-	-	-	-	-	-	-	-	-	-	-	-	-	-	-	-	-	-	-	-	-	-	-	-	-	-	-	-	-	-	-	-	-	-	н	-	-	-	-	-	-	-
rs17536527	SPATA5L1	C	-	-	-	-	-	-	-	-	-	-	-	-	-	-	-	-	-	-	-	-	-	-	-	-	-	-	-	-	-	-	-	-	-	-	-	-	-	-	-	н	-	-	-	-	-	-	-
rs491567	WDR72	A	-	-	-	-	-	-	-	-	-	-	-	-	-	-	-	-	-	-	-	-	-	-	-	-	-	-	-	-	-	-	-	-	-	-	-	-	-	-	-	н	-	-	-	-	-	-	-
rs1394125	UBE2Q2	A	-	-	-	-	-	-	-	-	-	-	-	-	-	-	-	-	-	-	-	-	-	-	-	-	-	-	-	-	-	-	-	-	-	-	-	-	-	-	-	н	-	-	-	-	-	-	-
rs12917707	UMOD	C	-	-	-	-	-	-	-	-	-	-	-	-	-	-	-	-	-	-	-	-	-	-	-	-	-	-	-	-	-	-	-	-	-	-	-	-	-	-	-	н	-	-	-	-	-	-	-
rs9895661	BCAS3	G	-	-	-	-	-	-	-	-	-	-	-	-	-	-	-	-	-	-	-	-	-	-	-	-	-	-	-	-	-	-	-	-	-	-	-	-	-	-	-	н	-	-	-	-	-	-	-
rs12460876	SLC7A9	A	-	-	-	-	-	-	-	-	-	-	-	-	-	-	-	-	-	-	-	-	-	-	-	-	-	-	-	-	-	-	-	-	-	-	-	-	-	-	-	н	-	-	-	-	-	-	-
rs911119	CST3	A	-	-	-	-	-	-	-	-	-	-	-	-	-	-	-	-	-	-	-	-	-	-	-	-	-	-	-	-	-	-	-	-	-	-	-	-	-	-	-	н	-	-	-	-	-	-	-
rs4939883	LIPG	T	-	-	-	-	-	-	-	-	-	-	-	-	-	-	-	-	-	-	-	-	-	-	-	-	-	-	-	-	-	-	-	-	-	-	-	-	-	-	-	н	-	-	-	-	-	-	-
rs12740374	CELSR2	C	-	-	-	-	-	-	-	-	-	-	-	-	-	-	-	-	-	-	-	-	-	-	-	-	-	-	-	-	-	-	-	-	-	-	-	-	-	-	-	н	-	-	-	-	-	-	-
rs6843082	PITX2	G	-	-	-	-	-	-	-	-	-	-	-	-	-	-	-	-	-	-	-	-	-	-	-	-	-	-	-	-	-	-	-	-	-	-	-	-	-	-	-	н	-	-	-	-	-	-	-
rs879324	ZFHX3	A	-	-	-	-	-	-	-	-	-	-	-	-	-	-	-	-	-	-	-	-	-	-	-	-	-	-	-	-	-	-	-	-	-	-	-	-	-	-	-	н	-	-	-	-	-	-	-
rs2075423	PROX1	C	-	-	-	-	-	-	-	-	-	-	-	-	-	-	-	-	-	-	-	-	-	-	-	-	-	-	-	-	-	-	-	-	-	-	-	-	-	-	-	н	-	-	-	-	-	-	-
rs1801282	PPARG	C	-	-	-	-	-	-	-	-	-	-	-	-	-	-	-	-	-	-	-	-	-	-	-	-	-	-	-	-	-	-	-	-	-	-	-	-	-	-	-	н	-	-	-	-	-	-	-
rs1496653	UBE2E2	A	-	-	-	-	-	-	-	-	-	-	-	-	-	-	-	-	-	-	-	-	-	-	-	-	-	-	-	-	-	-	-	-	-	-	-	-	-	-	-	н	-	-	-	-	-	-	-
rs10440833	CDKAl1	A	-	-	-	-	-	-	-	-	-	-	-	-	-	-	-	-	-	-	-	-	-	-	-	-	-	-	-	-	-	-	-	-	-	-	-	-	-	-	-	н	-	-	-	-	-	-	-
rs17168486	DGKB	T	-	-	-	-	-	-	-	-	-	-	-	-	-	-	-	-	-	-	-	-	-	-	-	-	-	-	-	-	-	-	-	-	-	-	-	-	-	-	-	н	-	-	-	-	-	-	-
rs7018475	CDKN2B	T	-	-	-	-	-	-	-	-	-	-	-	-	-	-	-	-	-	-	-	-	-	-	-	-	-	-	-	-	-	-	-	-	-	-	-	-	-	-	-	н	-	-	-	-	-	-	-
rs163184	KCNQ1	G	-	-	-	-	-	-	-	-	-	-	-	-	-	-	-	-	-	-	-	-	-	-	-	-	-	-	-	-	-	-	-	-	-	-	-	-	-	-	-	н	-	-	-	-	-	-	-
rs1359790	SPRY2	G	-	-	-	-	-	-	-	-	-	-	-	-	-	-	-	-	-	-	-	-	-	-	-	-	-	-	-	-	-	-	-	-	-	-	-	-	-	-	-	н	-	-	-	-	-	-	-
rs5945326	DUSP9	A	-	-	-	-	-	-	-	-	-	-	-	-	-	-	-	-	-	-	-	-	-	-	-	-	-	-	-	-	-	-	-	-	-	-	-	-	-	-	-	н	-	-	-	-	-	-	-
rs693	APOB	A	-	-	-	-	-	н	-	-	-	-	-	-	-	-	-	-	-	-	-	-	-	-	-	-	-	-	-	-	-	-	-	-	-	-	-	-	-	-	-	н	-	-	-	-	-	-	-
rs635634	ABO	A	-	-	-	-	-	-	-	-	-	-	-	-	-	-	-	-	-	-	-	-	-	-	-	-	-	-	-	-	-	-	-	-	-	-	-	-	-	-	-	н	-	-	-	-	-	-	-
rs6754295	APOB	A	-	-	-	-	-	-	-	-	-	-	-	-	-	-	-	-	-	-	-	-	-	-	-	-	-	-	-	-	-	-	-	-	-	-	-	-	-	-	-	н	-	-	-	-	-	-	-
rs17321515	TRIB1	A	-	-	-	-	-	-	-	-	-	-	-	-	-	-	-	-	-	-	-	-	-	-	-	-	-	-	-	-	-	-	-	-	-	-	-	-	-	-	-	н	-	-	-	-	-	-	-
rs318090	UBE2Z	A	-	-	-	-	-	-	-	-	-	-	-	-	-	-	-	-	-	-	-	-	-	-	-	-	-	-	-	-	-	-	-	-	-	-	-	-	-	-	-	-	-	-	-	а	-	-	-
rs11226029	-	G	-	-	-	-	-	-	-	-	-	-	-	-	-	-	-	-	-	-	-	-	-	-	-	-	-	-	-	-	-	-	-	-	-	-	-	-	-	-	-	-	-	-	-	а	-	-	-
rs2028900	MAT2A, PARTICL	T	-	-	-	-	-	-	-	-	-	-	-	-	-	-	-	-	-	-	-	-	-	-	-	-	-	-	-	-	-	-	-	-	-	-	-	-	-	-	-	-	-	-	-	а	-	-	-
rs11984041	HDAC9	T	-	-	-	-	-	-	-	-	-	-	-	-	-	-	-	-	-	-	-	-	-	-	-	-	-	-	-	-	-	-	-	-	-	-	-	-	-	-	-	-	-	-	-	а	-	-	-
rs2487928	JCAD	A / G	-	-	-	-	-	-	-	-	-	-	-	-	-	-	-	-	-	-	-	-	-	-	-	-	-	-	-	-	-	-	-	-	-	-	-	-	-	-	-	-	-	-	-	а	-	-	-
rs10911021	LOC105371642		-	-	-	-	-	-	-	-	-	-	-	-	-	-	-	-	-	-	-	-	-	-	-	-	-	-	-	-	-	-	-	-	-	-	-	-	-	-	-	-	-	-	-	-	-	-	-
rs9939609	FTO		-	-	-	-	-	-	-	-	-	-	-	-	-	-	-	-	-	-	-	-	-	-	-	-	-	-	-	-	-	-	-	-	-	-	-	-	-	-	-	-	-	-	-	-	-	-	-
rs17464857	TAF1A, TAF1A-AS1	C / T	-	-	-	-	-	-	-	-	-	-	-	-	-	-	-	-	-	-	-	-	-	-	-	-	-	-	-	-	-	-	-	-	-	а	-	-	-	-	-	-	-	-	-	-	-	-	-
rs2487927	KIAA1462	C	-	-	-	-	-	-	-	-	-	-	-	-	-	-	-	-	-	-	-	-	-	-	-	-	-	-	-	-	-	-	-	-	-	а	-	-	-	-	-	-	-	-	-	-	-	-	-
rs143499	SMG6	C	-	-	-	-	-	-	-	-	-	-	-	-	-	-	-	-	-	-	-	-	-	-	-	-	-	-	-	-	-	-	-	-	-	а	-	-	-	-	-	-	-	-	-	-	-	-	-
rs12539895	COG5	A	-	-	-	-	-	-	-	-	-	-	-	-	-	-	-	-	-	-	-	-	-	-	-	-	-	-	-	-	-	-	-	-	-	а	-	-	-	-	-	-	-	-	-	-	-	-	-
rs2077750	ANKS1A	G	-	-	-	-	-	-	-	-	-	-	-	-	-	-	-	-	-	-	-	-	-	-	-	-	-	-	-	-	-	-	-	-	-	а	-	-	-	-	-	-	-	-	-	-	-	-	-
rs1441982	RND3	C	-	-	-	-	-	-	-	-	-	-	-	-	-	-	-	-	-	-	-	-	-	-	-	-	-	-	-	-	-	-	-	-	-	-	-	-	-	-	-	-	-	-	а	-	-	-	-
rs8039305	FURIN	A	-	-	-	-	-	-	-	-	-	-	-	-	-	-	-	-	-	-	-	-	-	-	-	-	-	-	-	-	-	-	-	-	-	-	-	-	-	-	-	-	-	-	-	-	-	-	-
rs11172113	LRP1	C / T	-	-	-	-	-	-	-	-	-	-	-	-	-	-	-	-	-	-	-	-	-	-	-	-	-	-	-	-	-	-	-	-	-	-	-	-	-	-	-	-	-	-	-	-	-	-	-
rs11057830	SCARB1	A	-	-	-	-	-	-	-	-	-	-	-	-	-	-	-	-	-	-	-	-	-	-	-	-	-	-	-	-	-	-	-	-	-	-	-	-	-	-	-	-	-	-	-	-	-	-	-
rs663129	-	A / G	-	-	-	-	-	-	-	-	-	-	-	-	-	-	-	-	-	-	-	-	-	-	-	-	-	-	-	-	-	-	-	-	-	-	-	-	-	-	-	-	-	-	-	-	-	-	-
rs3918226	NOS3	T / C	-	-	-	-	-	-	-	-	-	-	-	-	-	-	-	-	-	-	-	-	-	-	-	-	-	-	-	-	-	-	-	-	-	-	-	-	-	-	-	-	-	-	-	-	-	-	-
rs2843152	-	C	-	-	-	-	-	-	-	-	-	-	-	-	-	-	-	-	-	-	-	-	-	-	-	-	-	-	-	-	-	-	-	-	-	-	-	-	-	-	-	-	-	-	-	-	-	-	-
rs35465346	-	G	-	-	-	-	-	-	-	-	-	-	-	-	-	-	-	-	-	-	-	-	-	-	-	-	-	-	-	-	-	-	-	-	-	-	-	-	-	-	-	-	-	-	-	-	-	-	-
rs28470722	INPP5B	A / G	-	-	-	-	-	-	-	-	-	-	-	-	-	-	-	-	-	-	-	-	-	-	-	-	-	-	-	-	-	-	-	-	-	-	-	-	-	-	-	-	-	-	-	-	-	-	-
rs9970807	PLPP3	C	-	-	-	-	-	-	-	-	-	-	-	-	-	-	-	-	-	-	-	-	-	-	-	-	-	-	-	-	-	-	-	-	-	-	-	-	-	-	-	-	-	-	-	-	-	-	-
rs61772626	PLPP3	G / A	-	-	-	-	-	-	-	-	-	-	-	-	-	-	-	-	-	-	-	-	-	-	-	-	-	-	-	-	-	-	-	-	-	-	-	-	-	-	-	-	-	-	-	-	-	-	-
rs7528419	CELSR2	A	-	-	-	-	-	-	-	-	-	-	-	-	-	-	-	-	-	-	-	-	-	-	-	-	-	-	-	-	-	-	-	-	-	-	-	-	-	-	-	-	-	-	-	-	-	-	-
rs35362437	EPS8L3	D	-	-	-	-	-	-	-	-	-	-	-	-	-	-	-	-	-	-	-	-	-	-	-	-	-	-	-	-	-	-	-	-	-	-	-	-	-	-	-	-	-	-	-	-	-	-	-
rs11810571	TDRKH, TDRKH-AS1	G	-	-	-	-	-	-	-	-	-	-	-	-	-	-	-	-	-	-	-	-	-	-	-	-	-	-	-	-	-	-	-	-	-	-	-	-	-	-	-	-	-	-	-	-	-	-	-
rs6689306	IL6R	A / G	-	-	-	-	-	-	-	-	-	-	-	-	-	-	-	-	-	-	-	-	-	-	-	-	-	-	-	-	-	-	-	-	-	-	-	-	-	-	-	-	-	-	-	-	-	-	-
rs72702224	PMVK	A / G	-	-	-	-	-	-	-	-	-	-	-	-	-	-	-	-	-	-	-	-	-	-	-	-	-	-	-	-	-	-	-	-	-	-	-	-	-	-	-	-	-	-	-	-	-	-	-
rs3738591	GON4L	C	-	-	-	-	-	-	-	-	-	-	-	-	-	-	-	-	-	-	-	-	-	-	-	-	-	-	-	-	-	-	-	-	-	-	-	-	-	-	-	-	-	-	-	-	-	-	-
rs2789422	TAGLN2	G	-	-	-	-	-	-	-	-	-	-	-	-	-	-	-	-	-	-	-	-	-	-	-	-	-	-	-	-	-	-	-	-	-	-	-	-	-	-	-	-	-	-	-	-	-	-	-
rs67180937	MIA3	G	-	-	-	-	-	-	-	-	-	-	-	-	-	-	-	-	-	-	-	-	-	-	-	-	-	-	-	-	-	-	-	-	-	-	-	-	-	-	-	-	-	-	-	-	-	-	-
rs75082168	DISP1	A	-	-	-	-	-	-	-	-	-	-	-	-	-	-	-	-	-	-	-	-	-	-	-	-	-	-	-	-	-	-	-	-	-	-	-	-	-	-	-	-	-	-	-	-	-	-	-
rs13420649	THADA	C / T	-	-	-	-	-	-	-	-	-	-	-	-	-	-	-	-	-	-	-	-	-	-	-	-	-	-	-	-	-	-	-	-	-	-	-	-	-	-	-	-	-	-	-	-	-	-	-
rs199884676	ABCG8	I	-	-	-	-	-	-	-	-	-	-	-	-	-	-	-	-	-	-	-	-	-	-	-	-	-	-	-	-	-	-	-	-	-	-	-	-	-	-	-	-	-	-	-	-	-	-	-
rs11126366	EXOC6B	C	-	-	-	-	-	-	-	-	-	-	-	-	-	-	-	-	-	-	-	-	-	-	-	-	-	-	-	-	-	-	-	-	-	-	-	-	-	-	-	-	-	-	-	-	-	-	-
rs11126387	-	C	-	-	-	-	-	-	-	-	-	-	-	-	-	-	-	-	-	-	-	-	-	-	-	-	-	-	-	-	-	-	-	-	-	-	-	-	-	-	-	-	-	-	-	-	-	-	-
rs7568458	GGCX	A	-	-	-	-	-	-	-	-	-	-	-	-	-	-	-	-	-	-	-	-	-	-	-	-	-	-	-	-	-	-	-	-	-	-	-	-	-	-	-	-	-	-	-	-	-	-	-
rs11898671	ARHGAP15	A	-	-	-	-	-	-	-	-	-	-	-	-	-	-	-	-	-	-	-	-	-	-	-	-	-	-	-	-	-	-	-	-	-	-	-	-	-	-	-	-	-	-	-	-	-	-	-
rs7564469	ZEB2	C / T	-	-	-	-	-	-	-	-	-	-	-	-	-	-	-	-	-	-	-	-	-	-	-	-	-	-	-	-	-	-	-	-	-	-	-	-	-	-	-	-	-	-	-	-	-	-	-
rs17678683	LINC01412	G / T	-	-	-	-	-	-	-	-	-	-	-	-	-	-	-	-	-	-	-	-	-	-	-	-	-	-	-	-	-	-	-	-	-	-	-	-	-	-	-	-	-	-	-	-	-	-	-
rs2252654	TEX41, LOC100505498	A / G	-	-	-	-	-	-	-	-	-	-	-	-	-	-	-	-	-	-	-	-	-	-	-	-	-	-	-	-	-	-	-	-	-	-	-	-	-	-	-	-	-	-	-	-	-	-	-
rs57759964	-	G / A	-	-	-	-	-	-	-	-	-	-	-	-	-	-	-	-	-	-	-	-	-	-	-	-	-	-	-	-	-	-	-	-	-	-	-	-	-	-	-	-	-	-	-	-	-	-	-
rs200200214	-	D	-	-	-	-	-	-	-	-	-	-	-	-	-	-	-	-	-	-	-	-	-	-	-	-	-	-	-	-	-	-	-	-	-	-	-	-	-	-	-	-	-	-	-	-	-	-	-
rs33998987	KCNH7	T	-	-	-	-	-	-	-	-	-	-	-	-	-	-	-	-	-	-	-	-	-	-	-	-	-	-	-	-	-	-	-	-	-	-	-	-	-	-	-	-	-	-	-	-	-	-	-
rs12619842	-	G	-	-	-	-	-	-	-	-	-	-	-	-	-	-	-	-	-	-	-	-	-	-	-	-	-	-	-	-	-	-	-	-	-	-	-	-	-	-	-	-	-	-	-	-	-	-	-
rs7559543	-	T / C	-	-	-	-	-	-	-	-	-	-	-	-	-	-	-	-	-	-	-	-	-	-	-	-	-	-	-	-	-	-	-	-	-	-	-	-	-	-	-	-	-	-	-	-	-	-	-
rs201810558	CARF	I	-	-	-	-	-	-	-	-	-	-	-	-	-	-	-	-	-	-	-	-	-	-	-	-	-	-	-	-	-	-	-	-	-	-	-	-	-	-	-	-	-	-	-	-	-	-	-
rs3732355	FN1, LOC112268430	C	-	-	-	-	-	-	-	-	-	-	-	-	-	-	-	-	-	-	-	-	-	-	-	-	-	-	-	-	-	-	-	-	-	-	-	-	-	-	-	-	-	-	-	-	-	-	-
rs17517928	FN1	C	-	-	-	-	-	-	-	-	-	-	-	-	-	-	-	-	-	-	-	-	-	-	-	-	-	-	-	-	-	-	-	-	-	-	-	-	-	-	-	-	-	-	-	-	-	-	-
rs2552527	TNS1	T	-	-	-	-	-	-	-	-	-	-	-	-	-	-	-	-	-	-	-	-	-	-	-	-	-	-	-	-	-	-	-	-	-	-	-	-	-	-	-	-	-	-	-	-	-	-	-
rs10168194	SPHKAP	C	-	-	-	-	-	-	-	-	-	-	-	-	-	-	-	-	-	-	-	-	-	-	-	-	-	-	-	-	-	-	-	-	-	-	-	-	-	-	-	-	-	-	-	-	-	-	-
rs748431	FGD5	G / T	-	-	-	-	-	-	-	-	-	-	-	-	-	-	-	-	-	-	-	-	-	-	-	-	-	-	-	-	-	-	-	-	-	-	-	-	-	-	-	-	-	-	-	-	-	-	-
rs7623687	RHOA, TCTA	A	-	-	-	-	-	-	-	-	-	-	-	-	-	-	-	-	-	-	-	-	-	-	-	-	-	-	-	-	-	-	-	-	-	-	-	-	-	-	-	-	-	-	-	-	-	-	-
rs142695226	-	G / T	-	-	-	-	-	-	-	-	-	-	-	-	-	-	-	-	-	-	-	-	-	-	-	-	-	-	-	-	-	-	-	-	-	-	-	-	-	-	-	-	-	-	-	-	-	-	-
rs73222236	MSL2	G / A	-	-	-	-	-	-	-	-	-	-	-	-	-	-	-	-	-	-	-	-	-	-	-	-	-	-	-	-	-	-	-	-	-	-	-	-	-	-	-	-	-	-	-	-	-	-	-
rs201477372	MRAS	I	-	-	-	-	-	-	-	-	-	-	-	-	-	-	-	-	-	-	-	-	-	-	-	-	-	-	-	-	-	-	-	-	-	-	-	-	-	-	-	-	-	-	-	-	-	-	-
rs433903	-	G	-	-	-	-	-	-	-	-	-	-	-	-	-	-	-	-	-	-	-	-	-	-	-	-	-	-	-	-	-	-	-	-	-	-	-	-	-	-	-	-	-	-	-	-	-	-	-
rs34229028	FNDC3B	I	-	-	-	-	-	-	-	-	-	-	-	-	-	-	-	-	-	-	-	-	-	-	-	-	-	-	-	-	-	-	-	-	-	-	-	-	-	-	-	-	-	-	-	-	-	-	-
rs1873197	FAM114A1	G	-	-	-	-	-	-	-	-	-	-	-	-	-	-	-	-	-	-	-	-	-	-	-	-	-	-	-	-	-	-	-	-	-	-	-	-	-	-	-	-	-	-	-	-	-	-	-
rs10857147	-	T	-	-	-	-	-	-	-	-	-	-	-	-	-	-	-	-	-	-	-	-	-	-	-	-	-	-	-	-	-	-	-	-	-	-	-	-	-	-	-	-	-	-	-	-	-	-	-
rs36002015	-	I	-	-	-	-	-	-	-	-	-	-	-	-	-	-	-	-	-	-	-	-	-	-	-	-	-	-	-	-	-	-	-	-	-	-	-	-	-	-	-	-	-	-	-	-	-	-	-
rs17626479	NDST3	C	-	-	-	-	-	-	-	-	-	-	-	-	-	-	-	-	-	-	-	-	-	-	-	-	-	-	-	-	-	-	-	-	-	-	-	-	-	-	-	-	-	-	-	-	-	-	-
rs11723436	-	G / A	-	-	-	-	-	-	-	-	-	-	-	-	-	-	-	-	-	-	-	-	-	-	-	-	-	-	-	-	-	-	-	-	-	-	-	-	-	-	-	-	-	-	-	-	-	-	-
rs35879803	ZNF827	C	-	-	-	-	-	-	-	-	-	-	-	-	-	-	-	-	-	-	-	-	-	-	-	-	-	-	-	-	-	-	-	-	-	-	-	-	-	-	-	-	-	-	-	-	-	-	-
rs4593108	-	C	-	-	-	-	-	-	-	-	-	-	-	-	-	-	-	-	-	-	-	-	-	-	-	-	-	-	-	-	-	-	-	-	-	-	-	-	-	-	-	-	-	-	-	-	-	-	-
rs6842241	EDNRA	A / G	-	-	-	-	-	-	-	-	-	-	-	-	-	-	-	-	-	-	-	-	-	-	-	-	-	-	-	-	-	-	-	-	-	-	-	-	-	-	-	-	-	-	-	-	-	-	-
rs13140296	-	G	-	-	-	-	-	-	-	-	-	-	-	-	-	-	-	-	-	-	-	-	-	-	-	-	-	-	-	-	-	-	-	-	-	-	-	-	-	-	-	-	-	-	-	-	-	-	-
rs1001037	-	T	-	-	-	-	-	-	-	-	-	-	-	-	-	-	-	-	-	-	-	-	-	-	-	-	-	-	-	-	-	-	-	-	-	-	-	-	-	-	-	-	-	-	-	-	-	-	-
rs72685791	GUCY1A3	G	-	-	-	-	-	-	-	-	-	-	-	-	-	-	-	-	-	-	-	-	-	-	-	-	-	-	-	-	-	-	-	-	-	-	-	-	-	-	-	-	-	-	-	-	-	-	-
4:156366138 (rs920092015 или rs1035834783 или rs1249194448 (скорее всего этот))	-	D	-	-	-	-	-	-	-	-	-	-	-	-	-	-	-	-	-	-	-	-	-	-	-	-	-	-	-	-	-	-	-	-	-	-	-	-	-	-	-	-	-	-	-	-	-	-	-
rs10071096	-	G	-	-	-	-	-	-	-	-	-	-	-	-	-	-	-	-	-	-	-	-	-	-	-	-	-	-	-	-	-	-	-	-	-	-	-	-	-	-	-	-	-	-	-	-	-	-	-
rs6876322	ARL15	C / T	-	-	-	-	-	-	-	-	-	-	-	-	-	-	-	-	-	-	-	-	-	-	-	-	-	-	-	-	-	-	-	-	-	-	-	-	-	-	-	-	-	-	-	-	-	-	-
rs288187	FBXL17	C	-	-	-	-	-	-	-	-	-	-	-	-	-	-	-	-	-	-	-	-	-	-	-	-	-	-	-	-	-	-	-	-	-	-	-	-	-	-	-	-	-	-	-	-	-	-	-
rs11240980	-	A / G	-	-	-	-	-	-	-	-	-	-	-	-	-	-	-	-	-	-	-	-	-	-	-	-	-	-	-	-	-	-	-	-	-	-	-	-	-	-	-	-	-	-	-	-	-	-	-
rs421329	LYRM4-AS1, PPP1R3G, LYRM4	C	-	-	-	-	-	-	-	-	-	-	-	-	-	-	-	-	-	-	-	-	-	-	-	-	-	-	-	-	-	-	-	-	-	-	-	-	-	-	-	-	-	-	-	-	-	-	-
rs58575809	-	I	-	-	-	-	-	-	-	-	-	-	-	-	-	-	-	-	-	-	-	-	-	-	-	-	-	-	-	-	-	-	-	-	-	-	-	-	-	-	-	-	-	-	-	-	-	-	-
rs2876643	-	A / C	-	-	-	-	-	-	-	-	-	-	-	-	-	-	-	-	-	-	-	-	-	-	-	-	-	-	-	-	-	-	-	-	-	-	-	-	-	-	-	-	-	-	-	-	-	-	-
rs9379774	CARMIL1	T	-	-	-	-	-	-	-	-	-	-	-	-	-	-	-	-	-	-	-	-	-	-	-	-	-	-	-	-	-	-	-	-	-	-	-	-	-	-	-	-	-	-	-	-	-	-	-
rs115696548 (не найден ОНП в dbSNP)	HLA-B,	C	-	-	-	-	-	-	-	-	-	-	-	-	-	-	-	-	-	-	-	-	-	-	-	-	-	-	-	-	-	-	-	-	-	-	-	-	-	-	-	-	-	-	-	-	-	-	-
rs4472337	UHRF1BP1	T / C	-	-	-	-	-	-	-	-	-	-	-	-	-	-	-	-	-	-	-	-	-	-	-	-	-	-	-	-	-	-	-	-	-	-	-	-	-	-	-	-	-	-	-	-	-	-	-
rs4321818	ARMC12	T / C	-	-	-	-	-	-	-	-	-	-	-	-	-	-	-	-	-	-	-	-	-	-	-	-	-	-	-	-	-	-	-	-	-	-	-	-	-	-	-	-	-	-	-	-	-	-	-
rs57349798	LINC02520	G	-	-	-	-	-	-	-	-	-	-	-	-	-	-	-	-	-	-	-	-	-	-	-	-	-	-	-	-	-	-	-	-	-	-	-	-	-	-	-	-	-	-	-	-	-	-	-
rs56336142	-	T	-	-	-	-	-	-	-	-	-	-	-	-	-	-	-	-	-	-	-	-	-	-	-	-	-	-	-	-	-	-	-	-	-	-	-	-	-	-	-	-	-	-	-	-	-	-	-
rs194937	LOC105377872	A / G	-	-	-	-	-	-	-	-	-	-	-	-	-	-	-	-	-	-	-	-	-	-	-	-	-	-	-	-	-	-	-	-	-	-	-	-	-	-	-	-	-	-	-	-	-	-	-
rs9486719	FHL5	G	-	-	-	-	-	-	-	-	-	-	-	-	-	-	-	-	-	-	-	-	-	-	-	-	-	-	-	-	-	-	-	-	-	-	-	-	-	-	-	-	-	-	-	-	-	-	-
rs1591805	CENPW	A / G	-	-	-	-	-	-	-	-	-	-	-	-	-	-	-	-	-	-	-	-	-	-	-	-	-	-	-	-	-	-	-	-	-	-	-	-	-	-	-	-	-	-	-	-	-	-	-
rs12202017	LINC01312, TARID	A	-	-	-	-	-	-	-	-	-	-	-	-	-	-	-	-	-	-	-	-	-	-	-	-	-	-	-	-	-	-	-	-	-	-	-	-	-	-	-	-	-	-	-	-	-	-	-
rs2327433	TCF21	G / A	-	-	-	-	-	-	-	-	-	-	-	-	-	-	-	-	-	-	-	-	-	-	-	-	-	-	-	-	-	-	-	-	-	-	-	-	-	-	-	-	-	-	-	-	-	-	-
rs2153219	-	A	-	-	-	-	-	-	-	-	-	-	-	-	-	-	-	-	-	-	-	-	-	-	-	-	-	-	-	-	-	-	-	-	-	-	-	-	-	-	-	-	-	-	-	-	-	-	-
rs57938011	KATNA1	A	-	-	-	-	-	-	-	-	-	-	-	-	-	-	-	-	-	-	-	-	-	-	-	-	-	-	-	-	-	-	-	-	-	-	-	-	-	-	-	-	-	-	-	-	-	-	-
rs9364537	-	G / A	-	-	-	-	-	-	-	-	-	-	-	-	-	-	-	-	-	-	-	-	-	-	-	-	-	-	-	-	-	-	-	-	-	-	-	-	-	-	-	-	-	-	-	-	-	-	-
rs624249	SLC22A2	C	-	-	-	-	-	-	-	-	-	-	-	-	-	-	-	-	-	-	-	-	-	-	-	-	-	-	-	-	-	-	-	-	-	-	-	-	-	-	-	-	-	-	-	-	-	-	-
rs60077796	-	I	-	-	-	-	-	-	-	-	-	-	-	-	-	-	-	-	-	-	-	-	-	-	-	-	-	-	-	-	-	-	-	-	-	-	-	-	-	-	-	-	-	-	-	-	-	-	-
rs202097157	SLC22A3	I	-	-	-	-	-	-	-	-	-	-	-	-	-	-	-	-	-	-	-	-	-	-	-	-	-	-	-	-	-	-	-	-	-	-	-	-	-	-	-	-	-	-	-	-	-	-	-
rs55730499	LPA	T / C	-	-	-	-	-	-	-	-	-	-	-	-	-	-	-	-	-	-	-	-	-	-	-	-	-	-	-	-	-	-	-	-	-	-	-	-	-	-	-	-	-	-	-	-	-	-	-
rs1998043	-	G / A	-	-	-	-	-	-	-	-	-	-	-	-	-	-	-	-	-	-	-	-	-	-	-	-	-	-	-	-	-	-	-	-	-	-	-	-	-	-	-	-	-	-	-	-	-	-	-
rs6935921	-	T	-	-	-	-	-	-	-	-	-	-	-	-	-	-	-	-	-	-	-	-	-	-	-	-	-	-	-	-	-	-	-	-	-	-	-	-	-	-	-	-	-	-	-	-	-	-	-
rs186696265	-	T / C	-	-	-	-	-	-	-	-	-	-	-	-	-	-	-	-	-	-	-	-	-	-	-	-	-	-	-	-	-	-	-	-	-	-	-	-	-	-	-	-	-	-	-	-	-	-	-
rs12201989	LPA	A	-	-	-	-	-	-	-	-	-	-	-	-	-	-	-	-	-	-	-	-	-	-	-	-	-	-	-	-	-	-	-	-	-	-	-	-	-	-	-	-	-	-	-	-	-	-	-
rs112215831	-	G	-	-	-	-	-	-	-	-	-	-	-	-	-	-	-	-	-	-	-	-	-	-	-	-	-	-	-	-	-	-	-	-	-	-	-	-	-	-	-	-	-	-	-	-	-	-	-
rs4719608	-	A / G	-	-	-	-	-	-	-	-	-	-	-	-	-	-	-	-	-	-	-	-	-	-	-	-	-	-	-	-	-	-	-	-	-	-	-	-	-	-	-	-	-	-	-	-	-	-	-
rs68170813	BCAP29, DUS4L-BCAP29	T	-	-	-	-	-	-	-	-	-	-	-	-	-	-	-	-	-	-	-	-	-	-	-	-	-	-	-	-	-	-	-	-	-	-	-	-	-	-	-	-	-	-	-	-	-	-	-
exm657395	ZC3HC1	C	-	-	-	-	-	-	-	-	-	-	-	-	-	-	-	-	-	-	-	-	-	-	-	-	-	-	-	-	-	-	-	-	-	-	-	-	-	-	-	-	-	-	-	-	-	-	-
rs3735352	PARP12	C	-	-	-	-	-	-	-	-	-	-	-	-	-	-	-	-	-	-	-	-	-	-	-	-	-	-	-	-	-	-	-	-	-	-	-	-	-	-	-	-	-	-	-	-	-	-	-
rs17411031	-	C	-	-	-	-	-	-	-	-	-	-	-	-	-	-	-	-	-	-	-	-	-	-	-	-	-	-	-	-	-	-	-	-	-	-	-	-	-	-	-	-	-	-	-	-	-	-	-
rs113756303	-	T / G	-	-	-	-	-	-	-	-	-	-	-	-	-	-	-	-	-	-	-	-	-	-	-	-	-	-	-	-	-	-	-	-	-	-	-	-	-	-	-	-	-	-	-	-	-	-	-
rs56307388	-	C	-	-	-	-	-	-	-	-	-	-	-	-	-	-	-	-	-	-	-	-	-	-	-	-	-	-	-	-	-	-	-	-	-	-	-	-	-	-	-	-	-	-	-	-	-	-	-
rs367948	DPYSL2	C	-	-	-	-	-	-	-	-	-	-	-	-	-	-	-	-	-	-	-	-	-	-	-	-	-	-	-	-	-	-	-	-	-	-	-	-	-	-	-	-	-	-	-	-	-	-	-
rs2001846	-	T / C	-	-	-	-	-	-	-	-	-	-	-	-	-	-	-	-	-	-	-	-	-	-	-	-	-	-	-	-	-	-	-	-	-	-	-	-	-	-	-	-	-	-	-	-	-	-	-
rs58594043	SLC45A4	I	-	-	-	-	-	-	-	-	-	-	-	-	-	-	-	-	-	-	-	-	-	-	-	-	-	-	-	-	-	-	-	-	-	-	-	-	-	-	-	-	-	-	-	-	-	-	-
rs13301437	-	C / T	-	-	-	-	-	-	-	-	-	-	-	-	-	-	-	-	-	-	-	-	-	-	-	-	-	-	-	-	-	-	-	-	-	-	-	-	-	-	-	-	-	-	-	-	-	-	-
rs62555370	CDKN2B-AS1	G	-	-	-	-	-	-	-	-	-	-	-	-	-	-	-	-	-	-	-	-	-	-	-	-	-	-	-	-	-	-	-	-	-	-	-	-	-	-	-	-	-	-	-	-	-	-	-
rs1333046	-	A	-	-	-	-	-	-	-	-	-	-	-	-	-	-	-	-	-	-	-	-	-	-	-	-	-	-	-	-	-	-	-	-	-	-	-	-	-	-	-	-	-	-	-	-	-	-	-
rs75657982	-	A / G	-	-	-	-	-	-	-	-	-	-	-	-	-	-	-	-	-	-	-	-	-	-	-	-	-	-	-	-	-	-	-	-	-	-	-	-	-	-	-	-	-	-	-	-	-	-	-
rs10818576	DAB2IP	G / T	-	-	-	-	-	-	-	-	-	-	-	-	-	-	-	-	-	-	-	-	-	-	-	-	-	-	-	-	-	-	-	-	-	-	-	-	-	-	-	-	-	-	-	-	-	-	-
rs2519093	ABO	T / C	-	-	-	-	-	-	-	-	-	-	-	-	-	-	-	-	-	-	-	-	-	-	-	-	-	-	-	-	-	-	-	-	-	-	-	-	-	-	-	-	-	-	-	-	-	-	-
rs7917431	LOC107984218	C	-	-	-	-	-	-	-	-	-	-	-	-	-	-	-	-	-	-	-	-	-	-	-	-	-	-	-	-	-	-	-	-	-	-	-	-	-	-	-	-	-	-	-	-	-	-	-
rs58030109	-	A / G	-	-	-	-	-	-	-	-	-	-	-	-	-	-	-	-	-	-	-	-	-	-	-	-	-	-	-	-	-	-	-	-	-	-	-	-	-	-	-	-	-	-	-	-	-	-	-
rs11238720	LOC105378275	G	-	-	-	-	-	-	-	-	-	-	-	-	-	-	-	-	-	-	-	-	-	-	-	-	-	-	-	-	-	-	-	-	-	-	-	-	-	-	-	-	-	-	-	-	-	-	-
rs1870634	-	G	-	-	-	-	-	-	-	-	-	-	-	-	-	-	-	-	-	-	-	-	-	-	-	-	-	-	-	-	-	-	-	-	-	-	-	-	-	-	-	-	-	-	-	-	-	-	-
rs1746050	-	C	-	-	-	-	-	-	-	-	-	-	-	-	-	-	-	-	-	-	-	-	-	-	-	-	-	-	-	-	-	-	-	-	-	-	-	-	-	-	-	-	-	-	-	-	-	-	-
exm2259631	MCU	T	-	-	-	-	-	-	-	-	-	-	-	-	-	-	-	-	-	-	-	-	-	-	-	-	-	-	-	-	-	-	-	-	-	-	-	-	-	-	-	-	-	-	-	-	-	-	-
rs150963487	CAMK2G	I	-	-	-	-	-	-	-	-	-	-	-	-	-	-	-	-	-	-	-	-	-	-	-	-	-	-	-	-	-	-	-	-	-	-	-	-	-	-	-	-	-	-	-	-	-	-	-
rs7082705	PRXL2A	A / G	-	-	-	-	-	-	-	-	-	-	-	-	-	-	-	-	-	-	-	-	-	-	-	-	-	-	-	-	-	-	-	-	-	-	-	-	-	-	-	-	-	-	-	-	-	-	-
rs17680741	TSPAN14	T	-	-	-	-	-	-	-	-	-	-	-	-	-	-	-	-	-	-	-	-	-	-	-	-	-	-	-	-	-	-	-	-	-	-	-	-	-	-	-	-	-	-	-	-	-	-	-
rs11191416	-	T	-	-	-	-	-	-	-	-	-	-	-	-	-	-	-	-	-	-	-	-	-	-	-	-	-	-	-	-	-	-	-	-	-	-	-	-	-	-	-	-	-	-	-	-	-	-	-
rs11813268	-	C	-	-	-	-	-	-	-	-	-	-	-	-	-	-	-	-	-	-	-	-	-	-	-	-	-	-	-	-	-	-	-	-	-	-	-	-	-	-	-	-	-	-	-	-	-	-	-
rs4627080	TMEM41B	G / T	-	-	-	-	-	-	-	-	-	-	-	-	-	-	-	-	-	-	-	-	-	-	-	-	-	-	-	-	-	-	-	-	-	-	-	-	-	-	-	-	-	-	-	-	-	-	-
rs10840293	SWAP70	A	-	-	-	-	-	-	-	-	-	-	-	-	-	-	-	-	-	-	-	-	-	-	-	-	-	-	-	-	-	-	-	-	-	-	-	-	-	-	-	-	-	-	-	-	-	-	-
rs1351525	ARNTL	T	-	-	-	-	-	-	-	-	-	-	-	-	-	-	-	-	-	-	-	-	-	-	-	-	-	-	-	-	-	-	-	-	-	-	-	-	-	-	-	-	-	-	-	-	-	-	-
rs199753600	ARHGAP42	D	-	-	-	-	-	-	-	-	-	-	-	-	-	-	-	-	-	-	-	-	-	-	-	-	-	-	-	-	-	-	-	-	-	-	-	-	-	-	-	-	-	-	-	-	-	-	-
rs2128739	-	A / C	-	-	-	-	-	-	-	-	-	-	-	-	-	-	-	-	-	-	-	-	-	-	-	-	-	-	-	-	-	-	-	-	-	-	-	-	-	-	-	-	-	-	-	-	-	-	-
rs10841443	LINC02398	G	-	-	-	-	-	-	-	-	-	-	-	-	-	-	-	-	-	-	-	-	-	-	-	-	-	-	-	-	-	-	-	-	-	-	-	-	-	-	-	-	-	-	-	-	-	-	-
rs12826942	PPHLN1	G / A	-	-	-	-	-	-	-	-	-	-	-	-	-	-	-	-	-	-	-	-	-	-	-	-	-	-	-	-	-	-	-	-	-	-	-	-	-	-	-	-	-	-	-	-	-	-	-
rs3858602	LOC107984525	A	-	-	-	-	-	-	-	-	-	-	-	-	-	-	-	-	-	-	-	-	-	-	-	-	-	-	-	-	-	-	-	-	-	-	-	-	-	-	-	-	-	-	-	-	-	-	-
rs11170820	FLJ12825	G	-	-	-	-	-	-	-	-	-	-	-	-	-	-	-	-	-	-	-	-	-	-	-	-	-	-	-	-	-	-	-	-	-	-	-	-	-	-	-	-	-	-	-	-	-	-	-
rs808919	ANKRD52	C	-	-	-	-	-	-	-	-	-	-	-	-	-	-	-	-	-	-	-	-	-	-	-	-	-	-	-	-	-	-	-	-	-	-	-	-	-	-	-	-	-	-	-	-	-	-	-
rs11174220	TAFA2	T	-	-	-	-	-	-	-	-	-	-	-	-	-	-	-	-	-	-	-	-	-	-	-	-	-	-	-	-	-	-	-	-	-	-	-	-	-	-	-	-	-	-	-	-	-	-	-
rs4766578	ATXN2	T	-	-	-	-	-	-	-	-	-	-	-	-	-	-	-	-	-	-	-	-	-	-	-	-	-	-	-	-	-	-	-	-	-	-	-	-	-	-	-	-	-	-	-	-	-	-	-
rs10846744	SCARB1	C	-	-	-	-	-	-	-	-	-	-	-	-	-	-	-	-	-	-	-	-	-	-	-	-	-	-	-	-	-	-	-	-	-	-	-	-	-	-	-	-	-	-	-	-	-	-	-
rs7973725	DHX37	T	-	-	-	-	-	-	-	-	-	-	-	-	-	-	-	-	-	-	-	-	-	-	-	-	-	-	-	-	-	-	-	-	-	-	-	-	-	-	-	-	-	-	-	-	-	-	-
rs139363647	-	I	-	-	-	-	-	-	-	-	-	-	-	-	-	-	-	-	-	-	-	-	-	-	-	-	-	-	-	-	-	-	-	-	-	-	-	-	-	-	-	-	-	-	-	-	-	-	-
rs1924981	FLT1	T / C	-	-	-	-	-	-	-	-	-	-	-	-	-	-	-	-	-	-	-	-	-	-	-	-	-	-	-	-	-	-	-	-	-	-	-	-	-	-	-	-	-	-	-	-	-	-	-
rs9591012	N4BP2L2	G	-	-	-	-	-	-	-	-	-	-	-	-	-	-	-	-	-	-	-	-	-	-	-	-	-	-	-	-	-	-	-	-	-	-	-	-	-	-	-	-	-	-	-	-	-	-	-
rs9532984	DGKH	G	-	-	-	-	-	-	-	-	-	-	-	-	-	-	-	-	-	-	-	-	-	-	-	-	-	-	-	-	-	-	-	-	-	-	-	-	-	-	-	-	-	-	-	-	-	-	-
rs4773141	COL4A1	G	-	-	-	-	-	-	-	-	-	-	-	-	-	-	-	-	-	-	-	-	-	-	-	-	-	-	-	-	-	-	-	-	-	-	-	-	-	-	-	-	-	-	-	-	-	-	-
rs11838776	COL4A2	A / G	-	-	-	-	-	-	-	-	-	-	-	-	-	-	-	-	-	-	-	-	-	-	-	-	-	-	-	-	-	-	-	-	-	-	-	-	-	-	-	-	-	-	-	-	-	-	-
rs34905765	COL4A2	T / C	-	-	-	-	-	-	-	-	-	-	-	-	-	-	-	-	-	-	-	-	-	-	-	-	-	-	-	-	-	-	-	-	-	-	-	-	-	-	-	-	-	-	-	-	-	-	-
rs56003851	COL4A2	C	-	-	-	-	-	-	-	-	-	-	-	-	-	-	-	-	-	-	-	-	-	-	-	-	-	-	-	-	-	-	-	-	-	-	-	-	-	-	-	-	-	-	-	-	-	-	-
rs61969072	-	G / T	-	-	-	-	-	-	-	-	-	-	-	-	-	-	-	-	-	-	-	-	-	-	-	-	-	-	-	-	-	-	-	-	-	-	-	-	-	-	-	-	-	-	-	-	-	-	-
rs3832966	TMED10	I / ACCCG	-	-	-	-	-	-	-	-	-	-	-	-	-	-	-	-	-	-	-	-	-	-	-	-	-	-	-	-	-	-	-	-	-	-	-	-	-	-	-	-	-	-	-	-	-	-	-
rs10139550	HHIPL1	G	-	-	-	-	-	-	-	-	-	-	-	-	-	-	-	-	-	-	-	-	-	-	-	-	-	-	-	-	-	-	-	-	-	-	-	-	-	-	-	-	-	-	-	-	-	-	-
rs56062135	SMAD3	C	-	-	-	-	-	-	-	-	-	-	-	-	-	-	-	-	-	-	-	-	-	-	-	-	-	-	-	-	-	-	-	-	-	-	-	-	-	-	-	-	-	-	-	-	-	-	-
rs11635330	-	C / T	-	-	-	-	-	-	-	-	-	-	-	-	-	-	-	-	-	-	-	-	-	-	-	-	-	-	-	-	-	-	-	-	-	-	-	-	-	-	-	-	-	-	-	-	-	-	-
rs4468572	-	C	-	-	-	-	-	-	-	-	-	-	-	-	-	-	-	-	-	-	-	-	-	-	-	-	-	-	-	-	-	-	-	-	-	-	-	-	-	-	-	-	-	-	-	-	-	-	-
rs8042271	-	G / A	-	-	-	-	-	-	-	-	-	-	-	-	-	-	-	-	-	-	-	-	-	-	-	-	-	-	-	-	-	-	-	-	-	-	-	-	-	-	-	-	-	-	-	-	-	-	-
rs17581137	-	A	-	-	-	-	-	-	-	-	-	-	-	-	-	-	-	-	-	-	-	-	-	-	-	-	-	-	-	-	-	-	-	-	-	-	-	-	-	-	-	-	-	-	-	-	-	-	-
rs12899265	IGF1R	C / T	-	-	-	-	-	-	-	-	-	-	-	-	-	-	-	-	-	-	-	-	-	-	-	-	-	-	-	-	-	-	-	-	-	-	-	-	-	-	-	-	-	-	-	-	-	-	-
rs33928862	-	D / T	-	-	-	-	-	-	-	-	-	-	-	-	-	-	-	-	-	-	-	-	-	-	-	-	-	-	-	-	-	-	-	-	-	-	-	-	-	-	-	-	-	-	-	-	-	-	-
rs7500448	CDH13	A	-	-	-	-	-	-	-	-	-	-	-	-	-	-	-	-	-	-	-	-	-	-	-	-	-	-	-	-	-	-	-	-	-	-	-	-	-	-	-	-	-	-	-	-	-	-	-
rs9914266	SMG6	C / T	-	-	-	-	-	-	-	-	-	-	-	-	-	-	-	-	-	-	-	-	-	-	-	-	-	-	-	-	-	-	-	-	-	-	-	-	-	-	-	-	-	-	-	-	-	-	-
rs72823056	CAVIN1	G / T	-	-	-	-	-	-	-	-	-	-	-	-	-	-	-	-	-	-	-	-	-	-	-	-	-	-	-	-	-	-	-	-	-	-	-	-	-	-	-	-	-	-	-	-	-	-	-
rs143627262	LRRC37A4P,	A	-	-	-	-	-	-	-	-	-	-	-	-	-	-	-	-	-	-	-	-	-	-	-	-	-	-	-	-	-	-	-	-	-	-	-	-	-	-	-	-	-	-	-	-	-	-	-
rs35895680	-	C	-	-	-	-	-	-	-	-	-	-	-	-	-	-	-	-	-	-	-	-	-	-	-	-	-	-	-	-	-	-	-	-	-	-	-	-	-	-	-	-	-	-	-	-	-	-	-
rs12600562	LRRC37A2	G	-	-	-	-	-	-	-	-	-	-	-	-	-	-	-	-	-	-	-	-	-	-	-	-	-	-	-	-	-	-	-	-	-	-	-	-	-	-	-	-	-	-	-	-	-	-	-
rs12940887	ZNF652	T / C	-	-	-	-	-	-	-	-	-	-	-	-	-	-	-	-	-	-	-	-	-	-	-	-	-	-	-	-	-	-	-	-	-	-	-	-	-	-	-	-	-	-	-	-	-	-	-
rs2270114	TBX2, TBX2-AS1	C	-	-	-	-	-	-	-	-	-	-	-	-	-	-	-	-	-	-	-	-	-	-	-	-	-	-	-	-	-	-	-	-	-	-	-	-	-	-	-	-	-	-	-	-	-	-	-
rs7212798	BCAS3	C / T	-	-	-	-	-	-	-	-	-	-	-	-	-	-	-	-	-	-	-	-	-	-	-	-	-	-	-	-	-	-	-	-	-	-	-	-	-	-	-	-	-	-	-	-	-	-	-
exm1356144	TRIM65	A	-	-	-	-	-	-	-	-	-	-	-	-	-	-	-	-	-	-	-	-	-	-	-	-	-	-	-	-	-	-	-	-	-	-	-	-	-	-	-	-	-	-	-	-	-	-	-
rs9907921	LOC105371896, LOC107985019	C	-	-	-	-	-	-	-	-	-	-	-	-	-	-	-	-	-	-	-	-	-	-	-	-	-	-	-	-	-	-	-	-	-	-	-	-	-	-	-	-	-	-	-	-	-	-	-
rs12979495	C19orf38	G	-	-	-	-	-	-	-	-	-	-	-	-	-	-	-	-	-	-	-	-	-	-	-	-	-	-	-	-	-	-	-	-	-	-	-	-	-	-	-	-	-	-	-	-	-	-	-
rs56289821	-	G	-	-	-	-	-	-	-	-	-	-	-	-	-	-	-	-	-	-	-	-	-	-	-	-	-	-	-	-	-	-	-	-	-	-	-	-	-	-	-	-	-	-	-	-	-	-	-
rs6511721	LDLR	G / A	-	-	-	-	-	-	-	-	-	-	-	-	-	-	-	-	-	-	-	-	-	-	-	-	-	-	-	-	-	-	-	-	-	-	-	-	-	-	-	-	-	-	-	-	-	-	-
rs8104311	-	C / T	-	-	-	-	-	-	-	-	-	-	-	-	-	-	-	-	-	-	-	-	-	-	-	-	-	-	-	-	-	-	-	-	-	-	-	-	-	-	-	-	-	-	-	-	-	-	-
rs6512216	-	T	-	-	-	-	-	-	-	-	-	-	-	-	-	-	-	-	-	-	-	-	-	-	-	-	-	-	-	-	-	-	-	-	-	-	-	-	-	-	-	-	-	-	-	-	-	-	-
rs9630903	-	A / G	-	-	-	-	-	-	-	-	-	-	-	-	-	-	-	-	-	-	-	-	-	-	-	-	-	-	-	-	-	-	-	-	-	-	-	-	-	-	-	-	-	-	-	-	-	-	-
rs75041078	TMEM91	A / G	-	-	-	-	-	-	-	-	-	-	-	-	-	-	-	-	-	-	-	-	-	-	-	-	-	-	-	-	-	-	-	-	-	-	-	-	-	-	-	-	-	-	-	-	-	-	-
rs138120077	HNRNPUL1	D / G	-	-	-	-	-	-	-	-	-	-	-	-	-	-	-	-	-	-	-	-	-	-	-	-	-	-	-	-	-	-	-	-	-	-	-	-	-	-	-	-	-	-	-	-	-	-	-
rs118147862	BCAM	G	-	-	-	-	-	-	-	-	-	-	-	-	-	-	-	-	-	-	-	-	-	-	-	-	-	-	-	-	-	-	-	-	-	-	-	-	-	-	-	-	-	-	-	-	-	-	-
rs405509	APOE	T / G	-	-	-	-	-	-	-	-	-	-	-	-	-	-	-	-	-	-	-	-	-	-	-	-	-	-	-	-	-	-	-	-	-	-	-	-	-	-	-	-	-	-	-	-	-	-	-
rs1964272	SNRPD2	G	-	-	-	-	-	-	-	-	-	-	-	-	-	-	-	-	-	-	-	-	-	-	-	-	-	-	-	-	-	-	-	-	-	-	-	-	-	-	-	-	-	-	-	-	-	-	-
rs139000043	MARK4	D	-	-	-	-	-	-	-	-	-	-	-	-	-	-	-	-	-	-	-	-	-	-	-	-	-	-	-	-	-	-	-	-	-	-	-	-	-	-	-	-	-	-	-	-	-	-	-
rs13734	RRBP1	A / G	-	-	-	-	-	-	-	-	-	-	-	-	-	-	-	-	-	-	-	-	-	-	-	-	-	-	-	-	-	-	-	-	-	-	-	-	-	-	-	-	-	-	-	-	-	-	-
rs6129767	ZHX3	G / T	-	-	-	-	-	-	-	-	-	-	-	-	-	-	-	-	-	-	-	-	-	-	-	-	-	-	-	-	-	-	-	-	-	-	-	-	-	-	-	-	-	-	-	-	-	-	-
rs763475	PTPRT	C / T	-	-	-	-	-	-	-	-	-	-	-	-	-	-	-	-	-	-	-	-	-	-	-	-	-	-	-	-	-	-	-	-	-	-	-	-	-	-	-	-	-	-	-	-	-	-	-
rs56133977	LOC105372648	D	-	-	-	-	-	-	-	-	-	-	-	-	-	-	-	-	-	-	-	-	-	-	-	-	-	-	-	-	-	-	-	-	-	-	-	-	-	-	-	-	-	-	-	-	-	-	-
rs6095611	B4GALT5	A / G	-	-	-	-	-	-	-	-	-	-	-	-	-	-	-	-	-	-	-	-	-	-	-	-	-	-	-	-	-	-	-	-	-	-	-	-	-	-	-	-	-	-	-	-	-	-	-
exm2273005	LINC00189	T	-	-	-	-	-	-	-	-	-	-	-	-	-	-	-	-	-	-	-	-	-	-	-	-	-	-	-	-	-	-	-	-	-	-	-	-	-	-	-	-	-	-	-	-	-	-	-
rs28451064	-	A / G	-	-	-	-	-	-	-	-	-	-	-	-	-	-	-	-	-	-	-	-	-	-	-	-	-	-	-	-	-	-	-	-	-	-	-	-	-	-	-	-	-	-	-	-	-	-	-
rs7280276	-	A / G	-	-	-	-	-	-	-	-	-	-	-	-	-	-	-	-	-	-	-	-	-	-	-	-	-	-	-	-	-	-	-	-	-	-	-	-	-	-	-	-	-	-	-	-	-	-	-
rs180803	POM121L9P	G / T	-	-	-	-	-	-	-	-	-	-	-	-	-	-	-	-	-	-	-	-	-	-	-	-	-	-	-	-	-	-	-	-	-	-	-	-	-	-	-	-	-	-	-	-	-	-	-
rs618675	LOC105378641		-	-	-	-	-	-	-	-	-	-	-	-	-	-	-	-	-	-	-	-	-	-	-	-	-	-	-	-	-	-	-	-	-	-	-	-	-	-	-	-	-	-	-	-	-	-	-
rs2114580	-		-	-	-	-	-	-	-	-	-	-	-	-	-	-	-	-	-	-	-	-	-	-	-	-	-	-	-	-	-	-	-	-	-	-	-	-	-	-	-	-	-	-	-	-	-	-	-
rs7412/ rs429358 (гаплотип)	APOE		-	-	-	-	-	-	-	-	-	-	-	-	-	-	-	-	-	-	-	-	-	-	-	-	-	-	-	-	-	-	-	-	-	-	-	-	-	-	-	-	-	-	-	-	-	-	-
rs1801133	MTHFR		-	-	-	-	-	-	-	-	-	-	-	-	-	-	-	-	-	-	-	-	-	-	-	-	-	-	-	-	-	-	-	-	-	-	-	-	-	-	-	-	-	-	-	-	-	-	-
rs1801131	MTHFR		-	-	-	-	-	-	-	-	-	-	-	-	-	-	-	-	-	-	-	-	-	-	-	-	-	-	-	-	-	-	-	-	-	-	-	-	-	-	-	-	-	-	-	-	-	-	-
rs705379	PON 1		-	-	-	-	-	-	-	-	-	-	-	-	-	-	-	-	-	-	-	-	-	-	-	-	-	-	-	-	-	-	-	-	-	-	-	-	-	-	-	-	-	-	-	-	-	-	-
rs662	PON1		-	-	-	-	-	-	-	-	-	-	-	-	-	-	-	-	-	-	-	-	-	-	-	-	-	-	-	-	-	-	-	-	-	-	-	-	-	-	-	-	-	-	-	-	-	-	-
rs854560	PON1		-	-	-	-	-	-	-	-	-	-	-	-	-	-	-	-	-	-	-	-	-	-	-	-	-	-	-	-	-	-	-	-	-	-	-	-	-	-	-	-	-	-	-	-	-	-	-
rs5186	AGTR1		-	-	-	-	-	-	-	-	-	-	-	-	-	-	-	-	-	-	-	-	-	-	-	-	-	-	-	-	-	-	-	-	-	-	-	-	-	-	-	-	-	-	-	-	-	-	-
rs699	AGT	G	-	-	-	-	-	-	-	-	-	-	-	-	-	-	-	-	-	-	-	-	-	-	-	-	-	-	-	-	-	-	-	-	-	-	-	-	-	-	-	-	-	-	-	-	-	-	-
rs4340	ACE		-	-	-	-	-	-	-	-	-	-	-	-	-	-	-	-	-	-	-	-	-	-	-	-	-	-	-	-	-	-	-	-	-	-	-	-	-	-	-	-	-	-	-	-	-	-	-
rs1326634	-		-	-	-	-	-	-	-	-	-	-	-	-	-	-	-	-	-	-	-	-	-	-	-	-	-	-	-	-	-	-	-	-	-	-	-	-	-	-	-	-	-	-	-	-	-	-	-
rs266729	ADIPOQ		-	-	-	-	-	-	-	-	-	-	-	-	-	-	-	-	-	-	-	-	-	-	-	-	-	-	-	-	-	-	-	-	-	-	-	-	-	-	-	-	-	-	-	-	-	-	-
rs1884613	LOC105372629		-	-	-	-	-	-	-	-	-	-	-	-	-	-	-	-	-	-	-	-	-	-	-	-	-	-	-	-	-	-	-	-	-	-	-	-	-	-	-	-	-	-	-	-	-	-	-
rs1376251	PRH1, TAS2R50, PRH1-PRR4, PRH1-TAS2R14		-	-	-	-	-	-	-	-	-	-	-	-	-	-	-	-	-	-	-	-	-	-	-	-	-	-	-	-	-	-	-	-	-	-	-	-	-	-	-	-	-	-	-	-	-	-	-
rs1332844	PHACTR1		-	-	-	-	-	-	-	-	-	-	-	-	-	-	-	-	-	-	-	-	-	-	-	-	-	-	-	-	-	-	-	-	-	-	-	-	-	-	-	-	-	-	-	-	-	-	-
rs7412/ rs4293581 (гаплотип)	APOE		-	-	-	-	-	-	-	-	-	-	-	-	-	-	-	-	-	-	-	-	-	-	-	-	-	-	-	-	-	-	-	-	-	-	-	-	-	-	-	-	-	-	-	-	-	-	-
rs7529229	IL6R		-	-	-	-	-	-	-	-	-	-	-	-	-	-	-	-	-	-	-	-	-	-	-	-	-	-	-	-	-	-	-	-	-	-	-	-	-	-	-	-	-	-	-	-	-	-	-
rs7310409	HNF1A		-	-	-	-	-	-	-	-	-	-	-	-	-	-	-	-	-	-	-	-	-	-	-	-	-	-	-	-	-	-	-	-	-	-	-	-	-	-	-	-	-	-	-	-	-	-	-
rs5277	PTGS2, PACERR		-	-	-	-	-	-	-	-	-	-	-	-	-	-	-	-	-	-	-	-	-	-	-	-	-	-	-	-	-	-	-	-	-	-	-	-	-	-	-	-	-	-	-	-	-	-	-
rs36096196	MORN1	T	-	-	-	-	-	-	-	-	-	-	-	-	-	-	-	-	-	-	-	-	-	-	-	-	-	-	-	-	-	-	-	-	-	-	-	-	-	-	-	-	-	-	-	-	-	-	-
rs76954792	-	T	-	-	-	-	-	-	-	-	-	-	-	-	-	-	-	-	-	-	-	-	-	-	-	-	-	-	-	-	-	-	-	-	-	-	-	-	-	-	-	-	-	-	-	-	-	-	-
rs7797644	DAGLB		-	-	-	-	-	-	-	-	-	-	-	-	-	-	-	-	-	-	-	-	-	-	-	-	-	-	-	-	-	-	-	-	-	-	-	-	-	-	-	-	-	-	-	-	-	-	-
rs4752700	HTRA1	G	-	-	-	-	-	-	-	-	-	-	-	-	-	-	-	-	-	-	-	-	-	-	-	-	-	-	-	-	-	-	-	-	-	-	-	-	-	-	-	-	-	-	-	-	-	-	-
rs975722	-	G	-	-	-	-	-	-	-	-	-	-	-	-	-	-	-	-	-	-	-	-	-	-	-	-	-	-	-	-	-	-	-	-	-	-	-	-	-	-	-	-	-	-	-	-	-	-	-
rs260020	-	T	-	-	-	-	-	-	-	-	-	-	-	-	-	-	-	-	-	-	-	-	-	-	-	-	-	-	-	-	-	-	-	-	-	-	-	-	-	-	-	-	-	-	-	-	-	-	-
rs667920	STAG1	T	-	-	-	-	-	-	-	-	-	-	-	-	-	-	-	-	-	-	-	-	-	-	-	-	-	-	-	-	-	-	-	-	-	-	-	-	-	-	-	-	-	-	-	-	-	-	-
rs3936511	C5orf67	G	-	-	-	-	-	-	-	-	-	-	-	-	-	-	-	-	-	-	-	-	-	-	-	-	-	-	-	-	-	-	-	-	-	-	-	-	-	-	-	-	-	-	-	-	-	-	-
rs6102343	ZHX3	A	-	-	-	-	-	-	-	-	-	-	-	-	-	-	-	-	-	-	-	-	-	-	-	-	-	-	-	-	-	-	-	-	-	-	-	-	-	-	-	-	-	-	-	-	-	-	-
rs7633770	-	A	-	-	-	-	-	-	-	-	-	-	-	-	-	-	-	-	-	-	-	-	-	-	-	-	-	-	-	-	-	-	-	-	-	-	-	-	-	-	-	-	-	-	-	-	-	-	-
rs2145598	ARID4A	G	-	-	-	-	-	-	-	-	-	-	-	-	-	-	-	-	-	-	-	-	-	-	-	-	-	-	-	-	-	-	-	-	-	-	-	-	-	-	-	-	-	-	-	-	-	-	-
rs3775058	UNC5C	A	-	-	-	-	-	-	-	-	-	-	-	-	-	-	-	-	-	-	-	-	-	-	-	-	-	-	-	-	-	-	-	-	-	-	-	-	-	-	-	-	-	-	-	-	-	-	-
rs61848342	-	C	-	-	-	-	-	-	-	-	-	-	-	-	-	-	-	-	-	-	-	-	-	-	-	-	-	-	-	-	-	-	-	-	-	-	-	-	-	-	-	-	-	-	-	-	-	-	-
rs582384	PRKCE	A	-	-	-	-	-	-	-	-	-	-	-	-	-	-	-	-	-	-	-	-	-	-	-	-	-	-	-	-	-	-	-	-	-	-	-	-	-	-	-	-	-	-	-	-	-	-	-
rs17080091	PLEKHG1	C	-	-	-	-	-	-	-	-	-	-	-	-	-	-	-	-	-	-	-	-	-	-	-	-	-	-	-	-	-	-	-	-	-	-	-	-	-	-	-	-	-	-	-	-	-	-	-
rs9964304	LOC105372112	C	-	-	-	-	-	-	-	-	-	-	-	-	-	-	-	-	-	-	-	-	-	-	-	-	-	-	-	-	-	-	-	-	-	-	-	-	-	-	-	-	-	-	-	-	-	-	-
rs112635299	-	G	-	-	-	-	-	-	-	-	-	-	-	-	-	-	-	-	-	-	-	-	-	-	-	-	-	-	-	-	-	-	-	-	-	-	-	-	-	-	-	-	-	-	-	-	-	-	-
rs10093110	ZFPM2, LOC105375696	G	-	-	-	-	-	-	-	-	-	-	-	-	-	-	-	-	-	-	-	-	-	-	-	-	-	-	-	-	-	-	-	-	-	-	-	-	-	-	-	-	-	-	-	-	-	-	-
rs4266144	-	G	-	-	-	-	-	-	-	-	-	-	-	-	-	-	-	-	-	-	-	-	-	-	-	-	-	-	-	-	-	-	-	-	-	-	-	-	-	-	-	-	-	-	-	-	-	-	-
rs11838267	C1S	T	-	-	-	-	-	-	-	-	-	-	-	-	-	-	-	-	-	-	-	-	-	-	-	-	-	-	-	-	-	-	-	-	-	-	-	-	-	-	-	-	-	-	-	-	-	-	-
rs2107732	CCM2	G	-	-	-	-	-	-	-	-	-	-	-	-	-	-	-	-	-	-	-	-	-	-	-	-	-	-	-	-	-	-	-	-	-	-	-	-	-	-	-	-	-	-	-	-	-	-	-
rs11677932	-	G	-	-	-	-	-	-	-	-	-	-	-	-	-	-	-	-	-	-	-	-	-	-	-	-	-	-	-	-	-	-	-	-	-	-	-	-	-	-	-	-	-	-	-	-	-	-	-
rs60154123	LINC02602	T	-	-	-	-	-	-	-	-	-	-	-	-	-	-	-	-	-	-	-	-	-	-	-	-	-	-	-	-	-	-	-	-	-	-	-	-	-	-	-	-	-	-	-	-	-	-	-
rs3827066	ZNF335	T	-	-	-	-	-	-	-	-	-	-	-	-	-	-	-	-	-	-	-	-	-	-	-	-	-	-	-	-	-	-	-	-	-	-	-	-	-	-	-	-	-	-	-	-	-	-	-
rs885150	DAB2IP	C	-	-	-	-	-	-	-	-	-	-	-	-	-	-	-	-	-	-	-	-	-	-	-	-	-	-	-	-	-	-	-	-	-	-	-	-	-	-	-	-	-	-	-	-	-	-	-
rs10267593	MAD1L1	G	-	-	-	-	-	-	-	-	-	-	-	-	-	-	-	-	-	-	-	-	-	-	-	-	-	-	-	-	-	-	-	-	-	-	-	-	-	-	-	-	-	-	-	-	-	-	-
rs12500824	SHROOM3	A	-	-	-	-	-	-	-	-	-	-	-	-	-	-	-	-	-	-	-	-	-	-	-	-	-	-	-	-	-	-	-	-	-	-	-	-	-	-	-	-	-	-	-	-	-	-	-
rs4754698	ARHGAP42		-	-	-	-	-	-	-	-	-	-	-	-	-	-	-	-	-	-	-	-	-	-	-	-	-	-	-	-	-	-	-	-	-	-	-	-	-	-	-	-	-	-	-	-	-	-	-
rs2493298	PRDM16	A	-	-	-	-	-	-	-	-	-	-	-	-	-	-	-	-	-	-	-	-	-	-	-	-	-	-	-	-	-	-	-	-	-	-	-	-	-	-	-	-	-	-	-	-	-	-	-
rs12999907	-	A	-	-	-	-	-	-	-	-	-	-	-	-	-	-	-	-	-	-	-	-	-	-	-	-	-	-	-	-	-	-	-	-	-	-	-	-	-	-	-	-	-	-	-	-	-	-	-
rs6905288	-	A	-	-	-	-	-	-	-	-	-	-	-	-	-	-	-	-	-	-	-	-	-	-	-	-	-	-	-	-	-	-	-	-	-	-	-	-	-	-	-	-	-	-	-	-	-	-	-
rs7696431	PALLD	T	-	-	-	-	-	-	-	-	-	-	-	-	-	-	-	-	-	-	-	-	-	-	-	-	-	-	-	-	-	-	-	-	-	-	-	-	-	-	-	-	-	-	-	-	-	-	-
rs4918072	-	A	-	-	-	-	-	-	-	-	-	-	-	-	-	-	-	-	-	-	-	-	-	-	-	-	-	-	-	-	-	-	-	-	-	-	-	-	-	-	-	-	-	-	-	-	-	-	-
rs7617773	-	T	-	-	-	-	-	-	-	-	-	-	-	-	-	-	-	-	-	-	-	-	-	-	-	-	-	-	-	-	-	-	-	-	-	-	-	-	-	-	-	-	-	-	-	-	-	-	-
rs11601507	TRIM5	A	-	-	-	-	-	-	-	-	-	-	-	-	-	-	-	-	-	-	-	-	-	-	-	-	-	-	-	-	-	-	-	-	-	-	-	-	-	-	-	-	-	-	-	-	-	-	-
rs11509880	TMEM106B	A	-	-	-	-	-	-	-	-	-	-	-	-	-	-	-	-	-	-	-	-	-	-	-	-	-	-	-	-	-	-	-	-	-	-	-	-	-	-	-	-	-	-	-	-	-	-	-
rs1317507	MCF2L	A	-	-	-	-	-	-	-	-	-	-	-	-	-	-	-	-	-	-	-	-	-	-	-	-	-	-	-	-	-	-	-	-	-	-	-	-	-	-	-	-	-	-	-	-	-	-	-
rs12897	FNDC3B	G	-	-	-	-	-	-	-	-	-	-	-	-	-	-	-	-	-	-	-	-	-	-	-	-	-	-	-	-	-	-	-	-	-	-	-	-	-	-	-	-	-	-	-	-	-	-	-
rs11107903	FGD6, LOC112268099		-	-	-	-	-	-	-	-	-	-	-	-	-	-	-	-	-	-	-	-	-	-	-	-	-	-	-	-	-	-	-	-	-	-	-	-	-	-	-	-	-	-	-	-	-	-	-
rs7199941	PLCG2	A	-	-	-	-	-	-	-	-	-	-	-	-	-	-	-	-	-	-	-	-	-	-	-	-	-	-	-	-	-	-	-	-	-	-	-	-	-	-	-	-	-	-	-	-	-	-	-
rs112941079	SEMA5A, SNHG18	A	-	-	-	-	-	-	-	-	-	-	-	-	-	-	-	-	-	-	-	-	-	-	-	-	-	-	-	-	-	-	-	-	-	-	-	-	-	-	-	-	-	-	-	-	-	-	-
rs71566846	-		-	-	-	-	-	-	-	-	-	-	-	-	-	-	-	-	-	-	-	-	-	-	-	-	-	-	-	-	-	-	-	-	-	-	-	-	-	-	-	-	-	-	-	-	-	-	-
rs7251815	MAP1S		-	-	-	-	-	-	-	-	-	-	-	-	-	-	-	-	-	-	-	-	-	-	-	-	-	-	-	-	-	-	-	-	-	-	-	-	-	-	-	-	-	-	-	-	-	-	-
rs10512861	DNAJC13	G	-	-	-	-	-	-	-	-	-	-	-	-	-	-	-	-	-	-	-	-	-	-	-	-	-	-	-	-	-	-	-	-	-	-	-	-	-	-	-	-	-	-	-	-	-	-	-
rs7998440	-		-	-	-	-	-	-	-	-	-	-	-	-	-	-	-	-	-	-	-	-	-	-	-	-	-	-	-	-	-	-	-	-	-	-	-	-	-	-	-	-	-	-	-	-	-	-	-
rs4072980	SF3A3		-	-	-	-	-	-	-	-	-	-	-	-	-	-	-	-	-	-	-	-	-	-	-	-	-	-	-	-	-	-	-	-	-	-	-	-	-	-	-	-	-	-	-	-	-	-	-
rs11099493	-	A	-	-	-	-	-	-	-	-	-	-	-	-	-	-	-	-	-	-	-	-	-	-	-	-	-	-	-	-	-	-	-	-	-	-	-	-	-	-	-	-	-	-	-	-	-	-	-
rs6997340	-	T	-	-	-	-	-	-	-	-	-	-	-	-	-	-	-	-	-	-	-	-	-	-	-	-	-	-	-	-	-	-	-	-	-	-	-	-	-	-	-	-	-	-	-	-	-	-	-
rs944172	LOC105376208	C	-	-	-	-	-	-	-	-	-	-	-	-	-	-	-	-	-	-	-	-	-	-	-	-	-	-	-	-	-	-	-	-	-	-	-	-	-	-	-	-	-	-	-	-	-	-	-
rs2074164	KAT2A		-	-	-	-	-	-	-	-	-	-	-	-	-	-	-	-	-	-	-	-	-	-	-	-	-	-	-	-	-	-	-	-	-	-	-	-	-	-	-	-	-	-	-	-	-	-	-
rs11080107	ANKRD13B		-	-	-	-	-	-	-	-	-	-	-	-	-	-	-	-	-	-	-	-	-	-	-	-	-	-	-	-	-	-	-	-	-	-	-	-	-	-	-	-	-	-	-	-	-	-	-
rs1250229	-	T	-	-	-	-	-	-	-	-	-	-	-	-	-	-	-	-	-	-	-	-	-	-	-	-	-	-	-	-	-	-	-	-	-	-	-	-	-	-	-	-	-	-	-	-	-	-	-
rs116843064	ANGPTL4	G	-	-	-	-	-	-	-	-	-	-	-	-	-	-	-	-	-	-	-	-	-	-	-	-	-	-	-	-	-	-	-	-	-	-	-	-	-	-	-	-	-	-	-	-	-	-	-
rs12149545	-		-	-	-	-	-	-	-	-	-	-	-	-	-	-	-	-	-	-	-	-	-	-	-	-	-	-	-	-	-	-	-	-	-	-	-	-	-	-	-	-	-	-	-	-	-	-	-
rs472109	SWAP70		-	-	-	-	-	-	-	-	-	-	-	-	-	-	-	-	-	-	-	-	-	-	-	-	-	-	-	-	-	-	-	-	-	-	-	-	-	-	-	-	-	-	-	-	-	-	-
rs17091891	-		-	-	-	-	-	-	-	-	-	-	-	-	-	-	-	-	-	-	-	-	-	-	-	-	-	-	-	-	-	-	-	-	-	-	-	-	-	-	-	-	-	-	-	-	-	-	-
rs55791371	-		-	-	-	-	-	-	-	-	-	-	-	-	-	-	-	-	-	-	-	-	-	-	-	-	-	-	-	-	-	-	-	-	-	-	-	-	-	-	-	-	-	-	-	-	-	-	-
rs7137828	ATXN2		-	-	-	-	-	-	-	-	-	-	-	-	-	-	-	-	-	-	-	-	-	-	-	-	-	-	-	-	-	-	-	-	-	-	-	-	-	-	-	-	-	-	-	-	-	-	-
rs17114046	PLPP3		-	-	-	-	-	-	-	-	-	-	-	-	-	-	-	-	-	-	-	-	-	-	-	-	-	-	-	-	-	-	-	-	-	-	-	-	-	-	-	-	-	-	-	-	-	-	-
rs1334894	FKBP5, LOC112267956		-	-	-	-	-	-	-	-	-	-	-	-	-	-	-	-	-	-	-	-	-	-	-	-	-	-	-	-	-	-	-	-	-	-	-	-	-	-	-	-	-	-	-	-	-	-	-
rs72743461	SMAD3	C	-	-	-	-	-	-	-	-	-	-	-	-	-	-	-	-	-	-	-	-	-	-	-	-	-	-	-	-	-	-	-	-	-	-	-	-	-	-	-	-	-	-	-	-	-	-	-
rs6743030	-		-	-	-	-	-	-	-	-	-	-	-	-	-	-	-	-	-	-	-	-	-	-	-	-	-	-	-	-	-	-	-	-	-	-	-	-	-	-	-	-	-	-	-	-	-	-	-
rs4678145	UMPS, MIR544B		-	-	-	-	-	-	-	-	-	-	-	-	-	-	-	-	-	-	-	-	-	-	-	-	-	-	-	-	-	-	-	-	-	-	-	-	-	-	-	-	-	-	-	-	-	-	-
rs7678555	-	C	-	-	-	-	-	-	-	-	-	-	-	-	-	-	-	-	-	-	-	-	-	-	-	-	-	-	-	-	-	-	-	-	-	-	-	-	-	-	-	-	-	-	-	-	-	-	-
rs3740390	AS3MT, BORCS7-ASMT		-	-	-	-	-	-	-	-	-	-	-	-	-	-	-	-	-	-	-	-	-	-	-	-	-	-	-	-	-	-	-	-	-	-	-	-	-	-	-	-	-	-	-	-	-	-	-
rs8003602	CYP46A1		-	-	-	-	-	-	-	-	-	-	-	-	-	-	-	-	-	-	-	-	-	-	-	-	-	-	-	-	-	-	-	-	-	-	-	-	-	-	-	-	-	-	-	-	-	-	-
rs6982502	-		-	-	-	-	-	-	-	-	-	-	-	-	-	-	-	-	-	-	-	-	-	-	-	-	-	-	-	-	-	-	-	-	-	-	-	-	-	-	-	-	-	-	-	-	-	-	-
rs6909752	-		-	-	-	-	-	-	-	-	-	-	-	-	-	-	-	-	-	-	-	-	-	-	-	-	-	-	-	-	-	-	-	-	-	-	-	-	-	-	-	-	-	-	-	-	-	-	-
rs789294	GPR149		-	-	-	-	-	-	-	-	-	-	-	-	-	-	-	-	-	-	-	-	-	-	-	-	-	-	-	-	-	-	-	-	-	-	-	-	-	-	-	-	-	-	-	-	-	-	-
rs2189839	BCAP29, DUS4L-BCAP29		-	-	-	-	-	-	-	-	-	-	-	-	-	-	-	-	-	-	-	-	-	-	-	-	-	-	-	-	-	-	-	-	-	-	-	-	-	-	-	-	-	-	-	-	-	-	-
rs663640	-		-	-	-	-	-	-	-	-	-	-	-	-	-	-	-	-	-	-	-	-	-	-	-	-	-	-	-	-	-	-	-	-	-	-	-	-	-	-	-	-	-	-	-	-	-	-	-
rs7926712	ARNTL		-	-	-	-	-	-	-	-	-	-	-	-	-	-	-	-	-	-	-	-	-	-	-	-	-	-	-	-	-	-	-	-	-	-	-	-	-	-	-	-	-	-	-	-	-	-	-
rs7145159	NEK9		-	-	-	-	-	-	-	-	-	-	-	-	-	-	-	-	-	-	-	-	-	-	-	-	-	-	-	-	-	-	-	-	-	-	-	-	-	-	-	-	-	-	-	-	-	-	-
rs1476098	BCAS3		-	-	-	-	-	-	-	-	-	-	-	-	-	-	-	-	-	-	-	-	-	-	-	-	-	-	-	-	-	-	-	-	-	-	-	-	-	-	-	-	-	-	-	-	-	-	-
rs9892152	PECAM1		-	-	-	-	-	-	-	-	-	-	-	-	-	-	-	-	-	-	-	-	-	-	-	-	-	-	-	-	-	-	-	-	-	-	-	-	-	-	-	-	-	-	-	-	-	-	-
rs34991912	FGD5		-	-	-	-	-	-	-	-	-	-	-	-	-	-	-	-	-	-	-	-	-	-	-	-	-	-	-	-	-	-	-	-	-	-	-	-	-	-	-	-	-	-	-	-	-	-	-
rs651821	APOA5		-	-	-	-	-	-	-	-	-	-	-	-	-	-	-	-	-	-	-	-	-	-	-	-	-	-	-	-	-	-	-	-	-	-	-	-	-	-	-	-	-	-	-	-	-	-	-
rs170041	SMG6		-	-	-	-	-	-	-	-	-	-	-	-	-	-	-	-	-	-	-	-	-	-	-	-	-	-	-	-	-	-	-	-	-	-	-	-	-	-	-	-	-	-	-	-	-	-	-
rs185244	MRAS		-	-	-	-	-	-	-	-	-	-	-	-	-	-	-	-	-	-	-	-	-	-	-	-	-	-	-	-	-	-	-	-	-	-	-	-	-	-	-	-	-	-	-	-	-	-	-
rs4803455	TGFB1		-	-	-	-	-	-	-	-	-	-	-	-	-	-	-	-	-	-	-	-	-	-	-	-	-	-	-	-	-	-	-	-	-	-	-	-	-	-	-	-	-	-	-	-	-	-	-
rs9337951	JCAD		-	-	-	-	-	-	-	-	-	-	-	-	-	-	-	-	-	-	-	-	-	-	-	-	-	-	-	-	-	-	-	-	-	-	-	-	-	-	-	-	-	-	-	-	-	-	-
rs2327429	TCF21, TARID		-	-	-	-	-	-	-	-	-	-	-	-	-	-	-	-	-	-	-	-	-	-	-	-	-	-	-	-	-	-	-	-	-	-	-	-	-	-	-	-	-	-	-	-	-	-	-
rs6728861	-		-	-	-	-	-	-	-	-	-	-	-	-	-	-	-	-	-	-	-	-	-	-	-	-	-	-	-	-	-	-	-	-	-	-	-	-	-	-	-	-	-	-	-	-	-	-	-
rs1892094	ATP1B1	C	-	-	-	-	-	-	-	-	-	-	-	-	-	-	-	-	-	-	-	-	-	-	-	-	-	-	-	-	-	-	-	-	-	-	-	-	-	-	-	-	-	-	-	-	-	-	-
rs11204892	-		-	-	-	-	-	-	-	-	-	-	-	-	-	-	-	-	-	-	-	-	-	-	-	-	-	-	-	-	-	-	-	-	-	-	-	-	-	-	-	-	-	-	-	-	-	-	-
rs62076439	ZNF652	T	-	-	-	-	-	-	-	-	-	-	-	-	-	-	-	-	-	-	-	-	-	-	-	-	-	-	-	-	-	-	-	-	-	-	-	-	-	-	-	-	-	-	-	-	-	-	-
rs1807214	-		-	-	-	-	-	-	-	-	-	-	-	-	-	-	-	-	-	-	-	-	-	-	-	-	-	-	-	-	-	-	-	-	-	-	-	-	-	-	-	-	-	-	-	-	-	-	-
rs1050362	DHX38	A	-	-	-	-	-	-	-	-	-	-	-	-	-	-	-	-	-	-	-	-	-	-	-	-	-	-	-	-	-	-	-	-	-	-	-	-	-	-	-	-	-	-	-	-	-	-	-
rs35158675	MIA3		-	-	-	-	-	-	-	-	-	-	-	-	-	-	-	-	-	-	-	-	-	-	-	-	-	-	-	-	-	-	-	-	-	-	-	-	-	-	-	-	-	-	-	-	-	-	-
rs17081933	-		-	-	-	-	-	-	-	-	-	-	-	-	-	-	-	-	-	-	-	-	-	-	-	-	-	-	-	-	-	-	-	-	-	-	-	-	-	-	-	-	-	-	-	-	-	-	-
rs7538207	CELA3B	C	-	-	-	-	-	-	-	-	-	-	-	-	-	-	-	-	-	-	-	-	-	-	-	-	-	-	-	-	-	-	-	-	-	-	-	-	-	-	-	-	-	-	-	-	-	-	-
rs11811081	-	C	-	-	-	-	-	-	-	-	-	-	-	-	-	-	-	-	-	-	-	-	-	-	-	-	-	-	-	-	-	-	-	-	-	-	-	-	-	-	-	-	-	-	-	-	-	-	-
rs12733730	-	A	-	-	-	-	-	-	-	-	-	-	-	-	-	-	-	-	-	-	-	-	-	-	-	-	-	-	-	-	-	-	-	-	-	-	-	-	-	-	-	-	-	-	-	-	-	-	-
rs11485595	INPP5B, LOC105378651	T	-	-	-	-	-	-	-	-	-	-	-	-	-	-	-	-	-	-	-	-	-	-	-	-	-	-	-	-	-	-	-	-	-	-	-	-	-	-	-	-	-	-	-	-	-	-	-
rs34232196	-	C	-	-	-	-	-	-	-	-	-	-	-	-	-	-	-	-	-	-	-	-	-	-	-	-	-	-	-	-	-	-	-	-	-	-	-	-	-	-	-	-	-	-	-	-	-	-	-
rs17111652	USP24	T	-	-	-	-	-	-	-	-	-	-	-	-	-	-	-	-	-	-	-	-	-	-	-	-	-	-	-	-	-	-	-	-	-	-	-	-	-	-	-	-	-	-	-	-	-	-	-
rs6665249	-	A	-	-	-	-	-	-	-	-	-	-	-	-	-	-	-	-	-	-	-	-	-	-	-	-	-	-	-	-	-	-	-	-	-	-	-	-	-	-	-	-	-	-	-	-	-	-	-
rs56170783	PLPP3	A	-	-	-	-	-	-	-	-	-	-	-	-	-	-	-	-	-	-	-	-	-	-	-	-	-	-	-	-	-	-	-	-	-	-	-	-	-	-	-	-	-	-	-	-	-	-	-
rs2149821	-	A	-	-	-	-	-	-	-	-	-	-	-	-	-	-	-	-	-	-	-	-	-	-	-	-	-	-	-	-	-	-	-	-	-	-	-	-	-	-	-	-	-	-	-	-	-	-	-
rs10890013	LOC105378800	T	-	-	-	-	-	-	-	-	-	-	-	-	-	-	-	-	-	-	-	-	-	-	-	-	-	-	-	-	-	-	-	-	-	-	-	-	-	-	-	-	-	-	-	-	-	-	-
rs113832197	KIAA1324	T	-	-	-	-	-	-	-	-	-	-	-	-	-	-	-	-	-	-	-	-	-	-	-	-	-	-	-	-	-	-	-	-	-	-	-	-	-	-	-	-	-	-	-	-	-	-	-
rs11552449	AP4B1, DCLRE1B	T	-	-	-	-	-	-	-	-	-	-	-	-	-	-	-	-	-	-	-	-	-	-	-	-	-	-	-	-	-	-	-	-	-	-	-	-	-	-	-	-	-	-	-	-	-	-	-
rs10305649	ARNT	A	-	-	-	-	-	-	-	-	-	-	-	-	-	-	-	-	-	-	-	-	-	-	-	-	-	-	-	-	-	-	-	-	-	-	-	-	-	-	-	-	-	-	-	-	-	-	-
rs6413828	TNR	A	-	-	-	-	-	-	-	-	-	-	-	-	-	-	-	-	-	-	-	-	-	-	-	-	-	-	-	-	-	-	-	-	-	-	-	-	-	-	-	-	-	-	-	-	-	-	-
rs183692864	RNF2	G	-	-	-	-	-	-	-	-	-	-	-	-	-	-	-	-	-	-	-	-	-	-	-	-	-	-	-	-	-	-	-	-	-	-	-	-	-	-	-	-	-	-	-	-	-	-	-
rs3755549	TPO	C	-	-	-	-	-	-	-	-	-	-	-	-	-	-	-	-	-	-	-	-	-	-	-	-	-	-	-	-	-	-	-	-	-	-	-	-	-	-	-	-	-	-	-	-	-	-	-
rs2709437	LOC400940	T	-	-	-	-	-	-	-	-	-	-	-	-	-	-	-	-	-	-	-	-	-	-	-	-	-	-	-	-	-	-	-	-	-	-	-	-	-	-	-	-	-	-	-	-	-	-	-
rs585967	-	C	-	-	-	-	-	-	-	-	-	-	-	-	-	-	-	-	-	-	-	-	-	-	-	-	-	-	-	-	-	-	-	-	-	-	-	-	-	-	-	-	-	-	-	-	-	-	-
rs58560619	ADGRF3	C	-	-	-	-	-	-	-	-	-	-	-	-	-	-	-	-	-	-	-	-	-	-	-	-	-	-	-	-	-	-	-	-	-	-	-	-	-	-	-	-	-	-	-	-	-	-	-
rs4076834	ABCG8	T	-	-	-	-	-	-	-	-	-	-	-	-	-	-	-	-	-	-	-	-	-	-	-	-	-	-	-	-	-	-	-	-	-	-	-	-	-	-	-	-	-	-	-	-	-	-	-
rs139591697	PPP4R3B	T	-	-	-	-	-	-	-	-	-	-	-	-	-	-	-	-	-	-	-	-	-	-	-	-	-	-	-	-	-	-	-	-	-	-	-	-	-	-	-	-	-	-	-	-	-	-	-
rs149366039	TMEM131	T	-	-	-	-	-	-	-	-	-	-	-	-	-	-	-	-	-	-	-	-	-	-	-	-	-	-	-	-	-	-	-	-	-	-	-	-	-	-	-	-	-	-	-	-	-	-	-
rs7578433	AFF3	T	-	-	-	-	-	-	-	-	-	-	-	-	-	-	-	-	-	-	-	-	-	-	-	-	-	-	-	-	-	-	-	-	-	-	-	-	-	-	-	-	-	-	-	-	-	-	-
rs79716828	-	C	-	-	-	-	-	-	-	-	-	-	-	-	-	-	-	-	-	-	-	-	-	-	-	-	-	-	-	-	-	-	-	-	-	-	-	-	-	-	-	-	-	-	-	-	-	-	-
rs6761276	IL1F10	T	-	-	-	-	-	-	-	-	-	-	-	-	-	-	-	-	-	-	-	-	-	-	-	-	-	-	-	-	-	-	-	-	-	-	-	-	-	-	-	-	-	-	-	-	-	-	-
rs7570006	-	C	-	-	-	-	-	-	-	-	-	-	-	-	-	-	-	-	-	-	-	-	-	-	-	-	-	-	-	-	-	-	-	-	-	-	-	-	-	-	-	-	-	-	-	-	-	-	-
rs62172372	CALCRL, LOC105373786	A	-	-	-	-	-	-	-	-	-	-	-	-	-	-	-	-	-	-	-	-	-	-	-	-	-	-	-	-	-	-	-	-	-	-	-	-	-	-	-	-	-	-	-	-	-	-	-
rs114123510	CARF	A	-	-	-	-	-	-	-	-	-	-	-	-	-	-	-	-	-	-	-	-	-	-	-	-	-	-	-	-	-	-	-	-	-	-	-	-	-	-	-	-	-	-	-	-	-	-	-
rs2011559	PARD3B	G	-	-	-	-	-	-	-	-	-	-	-	-	-	-	-	-	-	-	-	-	-	-	-	-	-	-	-	-	-	-	-	-	-	-	-	-	-	-	-	-	-	-	-	-	-	-	-
rs2161967	TNS1	T	-	-	-	-	-	-	-	-	-	-	-	-	-	-	-	-	-	-	-	-	-	-	-	-	-	-	-	-	-	-	-	-	-	-	-	-	-	-	-	-	-	-	-	-	-	-	-
rs13003675	GIGYF2	T	-	-	-	-	-	-	-	-	-	-	-	-	-	-	-	-	-	-	-	-	-	-	-	-	-	-	-	-	-	-	-	-	-	-	-	-	-	-	-	-	-	-	-	-	-	-	-
rs10929113	-	C	-	-	-	-	-	-	-	-	-	-	-	-	-	-	-	-	-	-	-	-	-	-	-	-	-	-	-	-	-	-	-	-	-	-	-	-	-	-	-	-	-	-	-	-	-	-	-
rs143803699	AGAP1	G	-	-	-	-	-	-	-	-	-	-	-	-	-	-	-	-	-	-	-	-	-	-	-	-	-	-	-	-	-	-	-	-	-	-	-	-	-	-	-	-	-	-	-	-	-	-	-
rs3821396	ZNF385D	G	-	-	-	-	-	-	-	-	-	-	-	-	-	-	-	-	-	-	-	-	-	-	-	-	-	-	-	-	-	-	-	-	-	-	-	-	-	-	-	-	-	-	-	-	-	-	-
rs77622129	DOCK3	A	-	-	-	-	-	-	-	-	-	-	-	-	-	-	-	-	-	-	-	-	-	-	-	-	-	-	-	-	-	-	-	-	-	-	-	-	-	-	-	-	-	-	-	-	-	-	-
rs62253653	SFMBT1	A	-	-	-	-	-	-	-	-	-	-	-	-	-	-	-	-	-	-	-	-	-	-	-	-	-	-	-	-	-	-	-	-	-	-	-	-	-	-	-	-	-	-	-	-	-	-	-
rs71331765	CEP63	G	-	-	-	-	-	-	-	-	-	-	-	-	-	-	-	-	-	-	-	-	-	-	-	-	-	-	-	-	-	-	-	-	-	-	-	-	-	-	-	-	-	-	-	-	-	-	-
rs6787409	PPP2R3A	C	-	-	-	-	-	-	-	-	-	-	-	-	-	-	-	-	-	-	-	-	-	-	-	-	-	-	-	-	-	-	-	-	-	-	-	-	-	-	-	-	-	-	-	-	-	-	-
rs4632520	-	C	-	-	-	-	-	-	-	-	-	-	-	-	-	-	-	-	-	-	-	-	-	-	-	-	-	-	-	-	-	-	-	-	-	-	-	-	-	-	-	-	-	-	-	-	-	-	-
rs12493885	ARHGEF26, ARHGEF26-AS1	C	-	-	-	-	-	-	-	-	-	-	-	-	-	-	-	-	-	-	-	-	-	-	-	-	-	-	-	-	-	-	-	-	-	-	-	-	-	-	-	-	-	-	-	-	-	-	-
rs10513507	VEPH1, LOC101928236	C	-	-	-	-	-	-	-	-	-	-	-	-	-	-	-	-	-	-	-	-	-	-	-	-	-	-	-	-	-	-	-	-	-	-	-	-	-	-	-	-	-	-	-	-	-	-	-
rs9869263	CLDN1, CLDN16	G	-	-	-	-	-	-	-	-	-	-	-	-	-	-	-	-	-	-	-	-	-	-	-	-	-	-	-	-	-	-	-	-	-	-	-	-	-	-	-	-	-	-	-	-	-	-	-
rs113148244	-	G	-	-	-	-	-	-	-	-	-	-	-	-	-	-	-	-	-	-	-	-	-	-	-	-	-	-	-	-	-	-	-	-	-	-	-	-	-	-	-	-	-	-	-	-	-	-	-
rs16994919	FAM114A1	A	-	-	-	-	-	-	-	-	-	-	-	-	-	-	-	-	-	-	-	-	-	-	-	-	-	-	-	-	-	-	-	-	-	-	-	-	-	-	-	-	-	-	-	-	-	-	-
rs2616407	LOC100506444	C	-	-	-	-	-	-	-	-	-	-	-	-	-	-	-	-	-	-	-	-	-	-	-	-	-	-	-	-	-	-	-	-	-	-	-	-	-	-	-	-	-	-	-	-	-	-	-
rs13134452	-	C	-	-	-	-	-	-	-	-	-	-	-	-	-	-	-	-	-	-	-	-	-	-	-	-	-	-	-	-	-	-	-	-	-	-	-	-	-	-	-	-	-	-	-	-	-	-	-
rs72627509	NOA1	G	-	-	-	-	-	-	-	-	-	-	-	-	-	-	-	-	-	-	-	-	-	-	-	-	-	-	-	-	-	-	-	-	-	-	-	-	-	-	-	-	-	-	-	-	-	-	-
rs138495951	-	G	-	-	-	-	-	-	-	-	-	-	-	-	-	-	-	-	-	-	-	-	-	-	-	-	-	-	-	-	-	-	-	-	-	-	-	-	-	-	-	-	-	-	-	-	-	-	-
rs7435973	LOC105377505	G	-	-	-	-	-	-	-	-	-	-	-	-	-	-	-	-	-	-	-	-	-	-	-	-	-	-	-	-	-	-	-	-	-	-	-	-	-	-	-	-	-	-	-	-	-	-	-
rs3796587	GUCY1A1	C	-	-	-	-	-	-	-	-	-	-	-	-	-	-	-	-	-	-	-	-	-	-	-	-	-	-	-	-	-	-	-	-	-	-	-	-	-	-	-	-	-	-	-	-	-	-	-
rs869396	PALLD	C	-	-	-	-	-	-	-	-	-	-	-	-	-	-	-	-	-	-	-	-	-	-	-	-	-	-	-	-	-	-	-	-	-	-	-	-	-	-	-	-	-	-	-	-	-	-	-
rs11728590	-	G	-	-	-	-	-	-	-	-	-	-	-	-	-	-	-	-	-	-	-	-	-	-	-	-	-	-	-	-	-	-	-	-	-	-	-	-	-	-	-	-	-	-	-	-	-	-	-
rs71600236	TENT4A	C	-	-	-	-	-	-	-	-	-	-	-	-	-	-	-	-	-	-	-	-	-	-	-	-	-	-	-	-	-	-	-	-	-	-	-	-	-	-	-	-	-	-	-	-	-	-	-
rs5868014	C5orf67	G	-	-	-	-	-	-	-	-	-	-	-	-	-	-	-	-	-	-	-	-	-	-	-	-	-	-	-	-	-	-	-	-	-	-	-	-	-	-	-	-	-	-	-	-	-	-	-
rs111777100	LOC105379070	A	-	-	-	-	-	-	-	-	-	-	-	-	-	-	-	-	-	-	-	-	-	-	-	-	-	-	-	-	-	-	-	-	-	-	-	-	-	-	-	-	-	-	-	-	-	-	-
rs1800449	LOX	T	-	-	-	-	-	-	-	-	-	-	-	-	-	-	-	-	-	-	-	-	-	-	-	-	-	-	-	-	-	-	-	-	-	-	-	-	-	-	-	-	-	-	-	-	-	-	-
rs1500187	-	G	-	-	-	-	-	-	-	-	-	-	-	-	-	-	-	-	-	-	-	-	-	-	-	-	-	-	-	-	-	-	-	-	-	-	-	-	-	-	-	-	-	-	-	-	-	-	-
rs6883598	-	C	-	-	-	-	-	-	-	-	-	-	-	-	-	-	-	-	-	-	-	-	-	-	-	-	-	-	-	-	-	-	-	-	-	-	-	-	-	-	-	-	-	-	-	-	-	-	-
rs251023	-	G	-	-	-	-	-	-	-	-	-	-	-	-	-	-	-	-	-	-	-	-	-	-	-	-	-	-	-	-	-	-	-	-	-	-	-	-	-	-	-	-	-	-	-	-	-	-	-
rs11955380	-	C	-	-	-	-	-	-	-	-	-	-	-	-	-	-	-	-	-	-	-	-	-	-	-	-	-	-	-	-	-	-	-	-	-	-	-	-	-	-	-	-	-	-	-	-	-	-	-
rs3776307	ARHGAP26	G	-	-	-	-	-	-	-	-	-	-	-	-	-	-	-	-	-	-	-	-	-	-	-	-	-	-	-	-	-	-	-	-	-	-	-	-	-	-	-	-	-	-	-	-	-	-	-
rs6860540	ADAM19	G	-	-	-	-	-	-	-	-	-	-	-	-	-	-	-	-	-	-	-	-	-	-	-	-	-	-	-	-	-	-	-	-	-	-	-	-	-	-	-	-	-	-	-	-	-	-	-
rs9501744	-	C	-	-	-	-	-	-	-	-	-	-	-	-	-	-	-	-	-	-	-	-	-	-	-	-	-	-	-	-	-	-	-	-	-	-	-	-	-	-	-	-	-	-	-	-	-	-	-
rs742115	NEDD9, LOC105374925	C	-	-	-	-	-	-	-	-	-	-	-	-	-	-	-	-	-	-	-	-	-	-	-	-	-	-	-	-	-	-	-	-	-	-	-	-	-	-	-	-	-	-	-	-	-	-	-
rs6458138	-	G	-	-	-	-	-	-	-	-	-	-	-	-	-	-	-	-	-	-	-	-	-	-	-	-	-	-	-	-	-	-	-	-	-	-	-	-	-	-	-	-	-	-	-	-	-	-	-
rs13200993	-	T	-	-	-	-	-	-	-	-	-	-	-	-	-	-	-	-	-	-	-	-	-	-	-	-	-	-	-	-	-	-	-	-	-	-	-	-	-	-	-	-	-	-	-	-	-	-	-
rs3130683	C2	T	-	-	-	-	-	-	-	-	-	-	-	-	-	-	-	-	-	-	-	-	-	-	-	-	-	-	-	-	-	-	-	-	-	-	-	-	-	-	-	-	-	-	-	-	-	-	-
rs56015508	-	C	-	-	-	-	-	-	-	-	-	-	-	-	-	-	-	-	-	-	-	-	-	-	-	-	-	-	-	-	-	-	-	-	-	-	-	-	-	-	-	-	-	-	-	-	-	-	-
rs1214752	ABCC10	C	-	-	-	-	-	-	-	-	-	-	-	-	-	-	-	-	-	-	-	-	-	-	-	-	-	-	-	-	-	-	-	-	-	-	-	-	-	-	-	-	-	-	-	-	-	-	-
rs1330633	-	G	-	-	-	-	-	-	-	-	-	-	-	-	-	-	-	-	-	-	-	-	-	-	-	-	-	-	-	-	-	-	-	-	-	-	-	-	-	-	-	-	-	-	-	-	-	-	-
rs11153071	FHL5	G	-	-	-	-	-	-	-	-	-	-	-	-	-	-	-	-	-	-	-	-	-	-	-	-	-	-	-	-	-	-	-	-	-	-	-	-	-	-	-	-	-	-	-	-	-	-	-
rs9398803	CENPW	A	-	-	-	-	-	-	-	-	-	-	-	-	-	-	-	-	-	-	-	-	-	-	-	-	-	-	-	-	-	-	-	-	-	-	-	-	-	-	-	-	-	-	-	-	-	-	-
rs9493752	TARID	A	-	-	-	-	-	-	-	-	-	-	-	-	-	-	-	-	-	-	-	-	-	-	-	-	-	-	-	-	-	-	-	-	-	-	-	-	-	-	-	-	-	-	-	-	-	-	-
rs2492304	-	A	-	-	-	-	-	-	-	-	-	-	-	-	-	-	-	-	-	-	-	-	-	-	-	-	-	-	-	-	-	-	-	-	-	-	-	-	-	-	-	-	-	-	-	-	-	-	-
rs147555597	LPAL2	A	-	-	-	-	-	-	-	-	-	-	-	-	-	-	-	-	-	-	-	-	-	-	-	-	-	-	-	-	-	-	-	-	-	-	-	-	-	-	-	-	-	-	-	-	-	-	-
rs41272114	LPA	C	-	-	-	-	-	-	-	-	-	-	-	-	-	-	-	-	-	-	-	-	-	-	-	-	-	-	-	-	-	-	-	-	-	-	-	-	-	-	-	-	-	-	-	-	-	-	-
rs79018195	LPA	C	-	-	-	-	-	-	-	-	-	-	-	-	-	-	-	-	-	-	-	-	-	-	-	-	-	-	-	-	-	-	-	-	-	-	-	-	-	-	-	-	-	-	-	-	-	-	-
rs6956990	RNF216	C	-	-	-	-	-	-	-	-	-	-	-	-	-	-	-	-	-	-	-	-	-	-	-	-	-	-	-	-	-	-	-	-	-	-	-	-	-	-	-	-	-	-	-	-	-	-	-
rs78850423	-	A	-	-	-	-	-	-	-	-	-	-	-	-	-	-	-	-	-	-	-	-	-	-	-	-	-	-	-	-	-	-	-	-	-	-	-	-	-	-	-	-	-	-	-	-	-	-	-
rs2971672	GCK	C	-	-	-	-	-	-	-	-	-	-	-	-	-	-	-	-	-	-	-	-	-	-	-	-	-	-	-	-	-	-	-	-	-	-	-	-	-	-	-	-	-	-	-	-	-	-	-
rs1088868	-	G	-	-	-	-	-	-	-	-	-	-	-	-	-	-	-	-	-	-	-	-	-	-	-	-	-	-	-	-	-	-	-	-	-	-	-	-	-	-	-	-	-	-	-	-	-	-	-
rs35146811	TAF6, CNPY4	C	-	-	-	-	-	-	-	-	-	-	-	-	-	-	-	-	-	-	-	-	-	-	-	-	-	-	-	-	-	-	-	-	-	-	-	-	-	-	-	-	-	-	-	-	-	-	-
rs112370447	COG5	T	-	-	-	-	-	-	-	-	-	-	-	-	-	-	-	-	-	-	-	-	-	-	-	-	-	-	-	-	-	-	-	-	-	-	-	-	-	-	-	-	-	-	-	-	-	-	-
rs2024233	WNT2	G	-	-	-	-	-	-	-	-	-	-	-	-	-	-	-	-	-	-	-	-	-	-	-	-	-	-	-	-	-	-	-	-	-	-	-	-	-	-	-	-	-	-	-	-	-	-	-
rs2286198	PARP12	G	-	-	-	-	-	-	-	-	-	-	-	-	-	-	-	-	-	-	-	-	-	-	-	-	-	-	-	-	-	-	-	-	-	-	-	-	-	-	-	-	-	-	-	-	-	-	-
rs2083636	-	T	-	-	-	-	-	-	-	-	-	-	-	-	-	-	-	-	-	-	-	-	-	-	-	-	-	-	-	-	-	-	-	-	-	-	-	-	-	-	-	-	-	-	-	-	-	-	-
rs28597716	LOC105379311	A	-	-	-	-	-	-	-	-	-	-	-	-	-	-	-	-	-	-	-	-	-	-	-	-	-	-	-	-	-	-	-	-	-	-	-	-	-	-	-	-	-	-	-	-	-	-	-
rs16885577	KCNU1	G	-	-	-	-	-	-	-	-	-	-	-	-	-	-	-	-	-	-	-	-	-	-	-	-	-	-	-	-	-	-	-	-	-	-	-	-	-	-	-	-	-	-	-	-	-	-	-
rs10109493	TGS1	A	-	-	-	-	-	-	-	-	-	-	-	-	-	-	-	-	-	-	-	-	-	-	-	-	-	-	-	-	-	-	-	-	-	-	-	-	-	-	-	-	-	-	-	-	-	-	-
rs72658939	-	G	-	-	-	-	-	-	-	-	-	-	-	-	-	-	-	-	-	-	-	-	-	-	-	-	-	-	-	-	-	-	-	-	-	-	-	-	-	-	-	-	-	-	-	-	-	-	-
rs77211063	-	T	-	-	-	-	-	-	-	-	-	-	-	-	-	-	-	-	-	-	-	-	-	-	-	-	-	-	-	-	-	-	-	-	-	-	-	-	-	-	-	-	-	-	-	-	-	-	-
rs10955380	-	C	-	-	-	-	-	-	-	-	-	-	-	-	-	-	-	-	-	-	-	-	-	-	-	-	-	-	-	-	-	-	-	-	-	-	-	-	-	-	-	-	-	-	-	-	-	-	-
rs117938894	-	G	-	-	-	-	-	-	-	-	-	-	-	-	-	-	-	-	-	-	-	-	-	-	-	-	-	-	-	-	-	-	-	-	-	-	-	-	-	-	-	-	-	-	-	-	-	-	-
rs75824083	ZFAT	C	-	-	-	-	-	-	-	-	-	-	-	-	-	-	-	-	-	-	-	-	-	-	-	-	-	-	-	-	-	-	-	-	-	-	-	-	-	-	-	-	-	-	-	-	-	-	-
rs34914400	RECQL4, MFSD3	T	-	-	-	-	-	-	-	-	-	-	-	-	-	-	-	-	-	-	-	-	-	-	-	-	-	-	-	-	-	-	-	-	-	-	-	-	-	-	-	-	-	-	-	-	-	-	-
rs2891168	CDKN2B-AS1	G	-	-	-	-	-	-	-	-	-	-	-	-	-	-	-	-	-	-	-	-	-	-	-	-	-	-	-	-	-	-	-	-	-	-	-	-	-	-	-	-	-	-	-	-	-	-	-
rs1333050	-	T	-	-	-	-	-	-	-	-	-	-	-	-	-	-	-	-	-	-	-	-	-	-	-	-	-	-	-	-	-	-	-	-	-	-	-	-	-	-	-	-	-	-	-	-	-	-	-
rs4149311	ABCA1	T	-	-	-	-	-	-	-	-	-	-	-	-	-	-	-	-	-	-	-	-	-	-	-	-	-	-	-	-	-	-	-	-	-	-	-	-	-	-	-	-	-	-	-	-	-	-	-
rs1967604	LOC105376208, LOC105376209	A	-	-	-	-	-	-	-	-	-	-	-	-	-	-	-	-	-	-	-	-	-	-	-	-	-	-	-	-	-	-	-	-	-	-	-	-	-	-	-	-	-	-	-	-	-	-	-
rs111245230	SVEP1	C	-	-	-	-	-	-	-	-	-	-	-	-	-	-	-	-	-	-	-	-	-	-	-	-	-	-	-	-	-	-	-	-	-	-	-	-	-	-	-	-	-	-	-	-	-	-	-
rs781622	SUSD1	T	-	-	-	-	-	-	-	-	-	-	-	-	-	-	-	-	-	-	-	-	-	-	-	-	-	-	-	-	-	-	-	-	-	-	-	-	-	-	-	-	-	-	-	-	-	-	-
rs77275410	-	C	-	-	-	-	-	-	-	-	-	-	-	-	-	-	-	-	-	-	-	-	-	-	-	-	-	-	-	-	-	-	-	-	-	-	-	-	-	-	-	-	-	-	-	-	-	-	-
rs10818583	DAB2IP	A	-	-	-	-	-	-	-	-	-	-	-	-	-	-	-	-	-	-	-	-	-	-	-	-	-	-	-	-	-	-	-	-	-	-	-	-	-	-	-	-	-	-	-	-	-	-	-
rs507666	ABO	A	-	-	-	-	-	-	-	-	-	-	-	-	-	-	-	-	-	-	-	-	-	-	-	-	-	-	-	-	-	-	-	-	-	-	-	-	-	-	-	-	-	-	-	-	-	-	-
rs11257613	CDC123	G	-	-	-	-	-	-	-	-	-	-	-	-	-	-	-	-	-	-	-	-	-	-	-	-	-	-	-	-	-	-	-	-	-	-	-	-	-	-	-	-	-	-	-	-	-	-	-
rs7094201	-	G	-	-	-	-	-	-	-	-	-	-	-	-	-	-	-	-	-	-	-	-	-	-	-	-	-	-	-	-	-	-	-	-	-	-	-	-	-	-	-	-	-	-	-	-	-	-	-
rs1887318	JCAD	T	-	-	-	-	-	-	-	-	-	-	-	-	-	-	-	-	-	-	-	-	-	-	-	-	-	-	-	-	-	-	-	-	-	-	-	-	-	-	-	-	-	-	-	-	-	-	-
rs1657345	-	A	-	-	-	-	-	-	-	-	-	-	-	-	-	-	-	-	-	-	-	-	-	-	-	-	-	-	-	-	-	-	-	-	-	-	-	-	-	-	-	-	-	-	-	-	-	-	-
rs17726488	ASCC1	T	-	-	-	-	-	-	-	-	-	-	-	-	-	-	-	-	-	-	-	-	-	-	-	-	-	-	-	-	-	-	-	-	-	-	-	-	-	-	-	-	-	-	-	-	-	-	-
rs4691	NDST2, ZSWIM8, ZSWIM8-AS1	T	-	-	-	-	-	-	-	-	-	-	-	-	-	-	-	-	-	-	-	-	-	-	-	-	-	-	-	-	-	-	-	-	-	-	-	-	-	-	-	-	-	-	-	-	-	-	-
rs7098414	TSPAN14	A	-	-	-	-	-	-	-	-	-	-	-	-	-	-	-	-	-	-	-	-	-	-	-	-	-	-	-	-	-	-	-	-	-	-	-	-	-	-	-	-	-	-	-	-	-	-	-
rs2246942	LIPA	G	-	-	-	-	-	-	-	-	-	-	-	-	-	-	-	-	-	-	-	-	-	-	-	-	-	-	-	-	-	-	-	-	-	-	-	-	-	-	-	-	-	-	-	-	-	-	-
rs59898454	RPP30	A	-	-	-	-	-	-	-	-	-	-	-	-	-	-	-	-	-	-	-	-	-	-	-	-	-	-	-	-	-	-	-	-	-	-	-	-	-	-	-	-	-	-	-	-	-	-	-
rs12252333	-	G	-	-	-	-	-	-	-	-	-	-	-	-	-	-	-	-	-	-	-	-	-	-	-	-	-	-	-	-	-	-	-	-	-	-	-	-	-	-	-	-	-	-	-	-	-	-	-
rs2257129	LOC105378522	C	-	-	-	-	-	-	-	-	-	-	-	-	-	-	-	-	-	-	-	-	-	-	-	-	-	-	-	-	-	-	-	-	-	-	-	-	-	-	-	-	-	-	-	-	-	-	-
rs2281674	-	C	-	-	-	-	-	-	-	-	-	-	-	-	-	-	-	-	-	-	-	-	-	-	-	-	-	-	-	-	-	-	-	-	-	-	-	-	-	-	-	-	-	-	-	-	-	-	-
rs28596486	HTRA1	C	-	-	-	-	-	-	-	-	-	-	-	-	-	-	-	-	-	-	-	-	-	-	-	-	-	-	-	-	-	-	-	-	-	-	-	-	-	-	-	-	-	-	-	-	-	-	-
rs56210063	DENND2B, LOC102724784, LOC105376539	C	-	-	-	-	-	-	-	-	-	-	-	-	-	-	-	-	-	-	-	-	-	-	-	-	-	-	-	-	-	-	-	-	-	-	-	-	-	-	-	-	-	-	-	-	-	-	-
rs3993105	ARNTL	T	-	-	-	-	-	-	-	-	-	-	-	-	-	-	-	-	-	-	-	-	-	-	-	-	-	-	-	-	-	-	-	-	-	-	-	-	-	-	-	-	-	-	-	-	-	-	-
rs146039567	-	C	-	-	-	-	-	-	-	-	-	-	-	-	-	-	-	-	-	-	-	-	-	-	-	-	-	-	-	-	-	-	-	-	-	-	-	-	-	-	-	-	-	-	-	-	-	-	-
rs2306029	LRP4, LRP4-AS1	T	-	-	-	-	-	-	-	-	-	-	-	-	-	-	-	-	-	-	-	-	-	-	-	-	-	-	-	-	-	-	-	-	-	-	-	-	-	-	-	-	-	-	-	-	-	-	-
rs2727020	-	C	-	-	-	-	-	-	-	-	-	-	-	-	-	-	-	-	-	-	-	-	-	-	-	-	-	-	-	-	-	-	-	-	-	-	-	-	-	-	-	-	-	-	-	-	-	-	-
rs12146487	PLCB3	G	-	-	-	-	-	-	-	-	-	-	-	-	-	-	-	-	-	-	-	-	-	-	-	-	-	-	-	-	-	-	-	-	-	-	-	-	-	-	-	-	-	-	-	-	-	-	-
rs571353	GDPD5	C	-	-	-	-	-	-	-	-	-	-	-	-	-	-	-	-	-	-	-	-	-	-	-	-	-	-	-	-	-	-	-	-	-	-	-	-	-	-	-	-	-	-	-	-	-	-	-
rs634552	SERPINH1	G	-	-	-	-	-	-	-	-	-	-	-	-	-	-	-	-	-	-	-	-	-	-	-	-	-	-	-	-	-	-	-	-	-	-	-	-	-	-	-	-	-	-	-	-	-	-	-
rs3133293	PAK1	G	-	-	-	-	-	-	-	-	-	-	-	-	-	-	-	-	-	-	-	-	-	-	-	-	-	-	-	-	-	-	-	-	-	-	-	-	-	-	-	-	-	-	-	-	-	-	-
rs17712139	ARHGAP42	G	-	-	-	-	-	-	-	-	-	-	-	-	-	-	-	-	-	-	-	-	-	-	-	-	-	-	-	-	-	-	-	-	-	-	-	-	-	-	-	-	-	-	-	-	-	-	-
rs2212437	-	A	-	-	-	-	-	-	-	-	-	-	-	-	-	-	-	-	-	-	-	-	-	-	-	-	-	-	-	-	-	-	-	-	-	-	-	-	-	-	-	-	-	-	-	-	-	-	-
rs2839812	-	T	-	-	-	-	-	-	-	-	-	-	-	-	-	-	-	-	-	-	-	-	-	-	-	-	-	-	-	-	-	-	-	-	-	-	-	-	-	-	-	-	-	-	-	-	-	-	-
rs567040	-	C	-	-	-	-	-	-	-	-	-	-	-	-	-	-	-	-	-	-	-	-	-	-	-	-	-	-	-	-	-	-	-	-	-	-	-	-	-	-	-	-	-	-	-	-	-	-	-
rs3782774	TSPAN9	G	-	-	-	-	-	-	-	-	-	-	-	-	-	-	-	-	-	-	-	-	-	-	-	-	-	-	-	-	-	-	-	-	-	-	-	-	-	-	-	-	-	-	-	-	-	-	-
rs3861086	LINC02398	C	-	-	-	-	-	-	-	-	-	-	-	-	-	-	-	-	-	-	-	-	-	-	-	-	-	-	-	-	-	-	-	-	-	-	-	-	-	-	-	-	-	-	-	-	-	-	-
rs56245751	-	T	-	-	-	-	-	-	-	-	-	-	-	-	-	-	-	-	-	-	-	-	-	-	-	-	-	-	-	-	-	-	-	-	-	-	-	-	-	-	-	-	-	-	-	-	-	-	-
rs2229357	INHBC	G	-	-	-	-	-	-	-	-	-	-	-	-	-	-	-	-	-	-	-	-	-	-	-	-	-	-	-	-	-	-	-	-	-	-	-	-	-	-	-	-	-	-	-	-	-	-	-
rs6538176	-	T	-	-	-	-	-	-	-	-	-	-	-	-	-	-	-	-	-	-	-	-	-	-	-	-	-	-	-	-	-	-	-	-	-	-	-	-	-	-	-	-	-	-	-	-	-	-	-
rs11115214	LOC105369873	C	-	-	-	-	-	-	-	-	-	-	-	-	-	-	-	-	-	-	-	-	-	-	-	-	-	-	-	-	-	-	-	-	-	-	-	-	-	-	-	-	-	-	-	-	-	-	-
rs10774625	ATXN2	A	-	-	-	-	-	-	-	-	-	-	-	-	-	-	-	-	-	-	-	-	-	-	-	-	-	-	-	-	-	-	-	-	-	-	-	-	-	-	-	-	-	-	-	-	-	-	-
rs11057401	CCDC92	T	-	-	-	-	-	-	-	-	-	-	-	-	-	-	-	-	-	-	-	-	-	-	-	-	-	-	-	-	-	-	-	-	-	-	-	-	-	-	-	-	-	-	-	-	-	-	-
rs73468973	DGKH	A	-	-	-	-	-	-	-	-	-	-	-	-	-	-	-	-	-	-	-	-	-	-	-	-	-	-	-	-	-	-	-	-	-	-	-	-	-	-	-	-	-	-	-	-	-	-	-
rs75535189	-	C	-	-	-	-	-	-	-	-	-	-	-	-	-	-	-	-	-	-	-	-	-	-	-	-	-	-	-	-	-	-	-	-	-	-	-	-	-	-	-	-	-	-	-	-	-	-	-
rs35166119	COL4A2	A	-	-	-	-	-	-	-	-	-	-	-	-	-	-	-	-	-	-	-	-	-	-	-	-	-	-	-	-	-	-	-	-	-	-	-	-	-	-	-	-	-	-	-	-	-	-	-
rs17102313	TINF2	T	-	-	-	-	-	-	-	-	-	-	-	-	-	-	-	-	-	-	-	-	-	-	-	-	-	-	-	-	-	-	-	-	-	-	-	-	-	-	-	-	-	-	-	-	-	-	-
rs12891473	SRP54, SRP54-AS1	C	-	-	-	-	-	-	-	-	-	-	-	-	-	-	-	-	-	-	-	-	-	-	-	-	-	-	-	-	-	-	-	-	-	-	-	-	-	-	-	-	-	-	-	-	-	-	-
rs4506804	LRFN5	T	-	-	-	-	-	-	-	-	-	-	-	-	-	-	-	-	-	-	-	-	-	-	-	-	-	-	-	-	-	-	-	-	-	-	-	-	-	-	-	-	-	-	-	-	-	-	-
rs113025579	RCOR1	C	-	-	-	-	-	-	-	-	-	-	-	-	-	-	-	-	-	-	-	-	-	-	-	-	-	-	-	-	-	-	-	-	-	-	-	-	-	-	-	-	-	-	-	-	-	-	-
rs7164479	-	T	-	-	-	-	-	-	-	-	-	-	-	-	-	-	-	-	-	-	-	-	-	-	-	-	-	-	-	-	-	-	-	-	-	-	-	-	-	-	-	-	-	-	-	-	-	-	-
rs2083460	-	T	-	-	-	-	-	-	-	-	-	-	-	-	-	-	-	-	-	-	-	-	-	-	-	-	-	-	-	-	-	-	-	-	-	-	-	-	-	-	-	-	-	-	-	-	-	-	-
rs2071382	FES	T	-	-	-	-	-	-	-	-	-	-	-	-	-	-	-	-	-	-	-	-	-	-	-	-	-	-	-	-	-	-	-	-	-	-	-	-	-	-	-	-	-	-	-	-	-	-	-
rs116082507	NUBP2	T	-	-	-	-	-	-	-	-	-	-	-	-	-	-	-	-	-	-	-	-	-	-	-	-	-	-	-	-	-	-	-	-	-	-	-	-	-	-	-	-	-	-	-	-	-	-	-
rs7185993	MYH11, NDE1	T	-	-	-	-	-	-	-	-	-	-	-	-	-	-	-	-	-	-	-	-	-	-	-	-	-	-	-	-	-	-	-	-	-	-	-	-	-	-	-	-	-	-	-	-	-	-	-
rs35259348	PKD1L3	C	-	-	-	-	-	-	-	-	-	-	-	-	-	-	-	-	-	-	-	-	-	-	-	-	-	-	-	-	-	-	-	-	-	-	-	-	-	-	-	-	-	-	-	-	-	-	-
rs9929108	-	T	-	-	-	-	-	-	-	-	-	-	-	-	-	-	-	-	-	-	-	-	-	-	-	-	-	-	-	-	-	-	-	-	-	-	-	-	-	-	-	-	-	-	-	-	-	-	-
rs1968266	USP10	T	-	-	-	-	-	-	-	-	-	-	-	-	-	-	-	-	-	-	-	-	-	-	-	-	-	-	-	-	-	-	-	-	-	-	-	-	-	-	-	-	-	-	-	-	-	-	-
rs117592425	SMG6	A	-	-	-	-	-	-	-	-	-	-	-	-	-	-	-	-	-	-	-	-	-	-	-	-	-	-	-	-	-	-	-	-	-	-	-	-	-	-	-	-	-	-	-	-	-	-	-
rs113348108	SMG6	G	-	-	-	-	-	-	-	-	-	-	-	-	-	-	-	-	-	-	-	-	-	-	-	-	-	-	-	-	-	-	-	-	-	-	-	-	-	-	-	-	-	-	-	-	-	-	-
rs8068571	PAFAH1B1	T	-	-	-	-	-	-	-	-	-	-	-	-	-	-	-	-	-	-	-	-	-	-	-	-	-	-	-	-	-	-	-	-	-	-	-	-	-	-	-	-	-	-	-	-	-	-	-
rs9897596	RAI1	T	-	-	-	-	-	-	-	-	-	-	-	-	-	-	-	-	-	-	-	-	-	-	-	-	-	-	-	-	-	-	-	-	-	-	-	-	-	-	-	-	-	-	-	-	-	-	-
rs13723	CORO6, ANKRD13B	G	-	-	-	-	-	-	-	-	-	-	-	-	-	-	-	-	-	-	-	-	-	-	-	-	-	-	-	-	-	-	-	-	-	-	-	-	-	-	-	-	-	-	-	-	-	-	-
rs1122326	KAT2A, HSPB9	C	-	-	-	-	-	-	-	-	-	-	-	-	-	-	-	-	-	-	-	-	-	-	-	-	-	-	-	-	-	-	-	-	-	-	-	-	-	-	-	-	-	-	-	-	-	-	-
rs8068844	CAVIN1	C	-	-	-	-	-	-	-	-	-	-	-	-	-	-	-	-	-	-	-	-	-	-	-	-	-	-	-	-	-	-	-	-	-	-	-	-	-	-	-	-	-	-	-	-	-	-	-
rs4643373	IGF2BP1	T	-	-	-	-	-	-	-	-	-	-	-	-	-	-	-	-	-	-	-	-	-	-	-	-	-	-	-	-	-	-	-	-	-	-	-	-	-	-	-	-	-	-	-	-	-	-	-
rs8068952	BCAS3	G	-	-	-	-	-	-	-	-	-	-	-	-	-	-	-	-	-	-	-	-	-	-	-	-	-	-	-	-	-	-	-	-	-	-	-	-	-	-	-	-	-	-	-	-	-	-	-
rs6504218	PECAM1	G	-	-	-	-	-	-	-	-	-	-	-	-	-	-	-	-	-	-	-	-	-	-	-	-	-	-	-	-	-	-	-	-	-	-	-	-	-	-	-	-	-	-	-	-	-	-	-
rs11077501	-	C	-	-	-	-	-	-	-	-	-	-	-	-	-	-	-	-	-	-	-	-	-	-	-	-	-	-	-	-	-	-	-	-	-	-	-	-	-	-	-	-	-	-	-	-	-	-	-
rs75589791	SDK2	G	-	-	-	-	-	-	-	-	-	-	-	-	-	-	-	-	-	-	-	-	-	-	-	-	-	-	-	-	-	-	-	-	-	-	-	-	-	-	-	-	-	-	-	-	-	-	-
rs35489971	CD300LF, RAB37	A	-	-	-	-	-	-	-	-	-	-	-	-	-	-	-	-	-	-	-	-	-	-	-	-	-	-	-	-	-	-	-	-	-	-	-	-	-	-	-	-	-	-	-	-	-	-	-
rs11654510	MXRA7	C	-	-	-	-	-	-	-	-	-	-	-	-	-	-	-	-	-	-	-	-	-	-	-	-	-	-	-	-	-	-	-	-	-	-	-	-	-	-	-	-	-	-	-	-	-	-	-
rs7211674	TIMP2, CEP295NL	C	-	-	-	-	-	-	-	-	-	-	-	-	-	-	-	-	-	-	-	-	-	-	-	-	-	-	-	-	-	-	-	-	-	-	-	-	-	-	-	-	-	-	-	-	-	-	-
rs9951447	-	C	-	-	-	-	-	-	-	-	-	-	-	-	-	-	-	-	-	-	-	-	-	-	-	-	-	-	-	-	-	-	-	-	-	-	-	-	-	-	-	-	-	-	-	-	-	-	-
rs178002	-	G	-	-	-	-	-	-	-	-	-	-	-	-	-	-	-	-	-	-	-	-	-	-	-	-	-	-	-	-	-	-	-	-	-	-	-	-	-	-	-	-	-	-	-	-	-	-	-
rs12922	MAPRE2	A	-	-	-	-	-	-	-	-	-	-	-	-	-	-	-	-	-	-	-	-	-	-	-	-	-	-	-	-	-	-	-	-	-	-	-	-	-	-	-	-	-	-	-	-	-	-	-
rs833509	-	C	-	-	-	-	-	-	-	-	-	-	-	-	-	-	-	-	-	-	-	-	-	-	-	-	-	-	-	-	-	-	-	-	-	-	-	-	-	-	-	-	-	-	-	-	-	-	-
rs948937	LOC105372112, LOC112268210	A	-	-	-	-	-	-	-	-	-	-	-	-	-	-	-	-	-	-	-	-	-	-	-	-	-	-	-	-	-	-	-	-	-	-	-	-	-	-	-	-	-	-	-	-	-	-	-
rs2738448	LDLR	G	-	-	-	-	-	-	-	-	-	-	-	-	-	-	-	-	-	-	-	-	-	-	-	-	-	-	-	-	-	-	-	-	-	-	-	-	-	-	-	-	-	-	-	-	-	-	-
rs167479	RGL3	G	-	-	-	-	-	-	-	-	-	-	-	-	-	-	-	-	-	-	-	-	-	-	-	-	-	-	-	-	-	-	-	-	-	-	-	-	-	-	-	-	-	-	-	-	-	-	-
rs73015715	-	T	-	-	-	-	-	-	-	-	-	-	-	-	-	-	-	-	-	-	-	-	-	-	-	-	-	-	-	-	-	-	-	-	-	-	-	-	-	-	-	-	-	-	-	-	-	-	-
rs78030362	ELL	G	-	-	-	-	-	-	-	-	-	-	-	-	-	-	-	-	-	-	-	-	-	-	-	-	-	-	-	-	-	-	-	-	-	-	-	-	-	-	-	-	-	-	-	-	-	-	-
rs10423964	TSHZ3	T	-	-	-	-	-	-	-	-	-	-	-	-	-	-	-	-	-	-	-	-	-	-	-	-	-	-	-	-	-	-	-	-	-	-	-	-	-	-	-	-	-	-	-	-	-	-	-
rs10417115	CEP89	C	-	-	-	-	-	-	-	-	-	-	-	-	-	-	-	-	-	-	-	-	-	-	-	-	-	-	-	-	-	-	-	-	-	-	-	-	-	-	-	-	-	-	-	-	-	-	-
rs34322801	CCDC97	C	-	-	-	-	-	-	-	-	-	-	-	-	-	-	-	-	-	-	-	-	-	-	-	-	-	-	-	-	-	-	-	-	-	-	-	-	-	-	-	-	-	-	-	-	-	-	-
rs73045269	CCDC97	T	-	-	-	-	-	-	-	-	-	-	-	-	-	-	-	-	-	-	-	-	-	-	-	-	-	-	-	-	-	-	-	-	-	-	-	-	-	-	-	-	-	-	-	-	-	-	-
rs4760	PLAUR	G	-	-	-	-	-	-	-	-	-	-	-	-	-	-	-	-	-	-	-	-	-	-	-	-	-	-	-	-	-	-	-	-	-	-	-	-	-	-	-	-	-	-	-	-	-	-	-
rs56131196	APOC1	A	-	-	-	-	-	-	-	-	-	-	-	-	-	-	-	-	-	-	-	-	-	-	-	-	-	-	-	-	-	-	-	-	-	-	-	-	-	-	-	-	-	-	-	-	-	-	-
rs425105	PRKD2	C	-	-	-	-	-	-	-	-	-	-	-	-	-	-	-	-	-	-	-	-	-	-	-	-	-	-	-	-	-	-	-	-	-	-	-	-	-	-	-	-	-	-	-	-	-	-	-
rs117113213	-	A	-	-	-	-	-	-	-	-	-	-	-	-	-	-	-	-	-	-	-	-	-	-	-	-	-	-	-	-	-	-	-	-	-	-	-	-	-	-	-	-	-	-	-	-	-	-	-
rs56313611	LOC105372648	C	-	-	-	-	-	-	-	-	-	-	-	-	-	-	-	-	-	-	-	-	-	-	-	-	-	-	-	-	-	-	-	-	-	-	-	-	-	-	-	-	-	-	-	-	-	-	-
rs259983	ZNF831	C	-	-	-	-	-	-	-	-	-	-	-	-	-	-	-	-	-	-	-	-	-	-	-	-	-	-	-	-	-	-	-	-	-	-	-	-	-	-	-	-	-	-	-	-	-	-	-
rs3813452	-	T	-	-	-	-	-	-	-	-	-	-	-	-	-	-	-	-	-	-	-	-	-	-	-	-	-	-	-	-	-	-	-	-	-	-	-	-	-	-	-	-	-	-	-	-	-	-	-
rs2832275	-	T	-	-	-	-	-	-	-	-	-	-	-	-	-	-	-	-	-	-	-	-	-	-	-	-	-	-	-	-	-	-	-	-	-	-	-	-	-	-	-	-	-	-	-	-	-	-	-
rs75187018	GRIK1	G	-	-	-	-	-	-	-	-	-	-	-	-	-	-	-	-	-	-	-	-	-	-	-	-	-	-	-	-	-	-	-	-	-	-	-	-	-	-	-	-	-	-	-	-	-	-	-
rs743339	-	C	-	-	-	-	-	-	-	-	-	-	-	-	-	-	-	-	-	-	-	-	-	-	-	-	-	-	-	-	-	-	-	-	-	-	-	-	-	-	-	-	-	-	-	-	-	-	-
rs117696200	-	T	-	-	-	-	-	-	-	-	-	-	-	-	-	-	-	-	-	-	-	-	-	-	-	-	-	-	-	-	-	-	-	-	-	-	-	-	-	-	-	-	-	-	-	-	-	-	-
rs2836621	-	T	-	-	-	-	-	-	-	-	-	-	-	-	-	-	-	-	-	-	-	-	-	-	-	-	-	-	-	-	-	-	-	-	-	-	-	-	-	-	-	-	-	-	-	-	-	-	-
rs9604969	CLDN5	A	-	-	-	-	-	-	-	-	-	-	-	-	-	-	-	-	-	-	-	-	-	-	-	-	-	-	-	-	-	-	-	-	-	-	-	-	-	-	-	-	-	-	-	-	-	-	-
rs71313931	ARVCF	G	-	-	-	-	-	-	-	-	-	-	-	-	-	-	-	-	-	-	-	-	-	-	-	-	-	-	-	-	-	-	-	-	-	-	-	-	-	-	-	-	-	-	-	-	-	-	-
rs12485143	-	C	-	-	-	-	-	-	-	-	-	-	-	-	-	-	-	-	-	-	-	-	-	-	-	-	-	-	-	-	-	-	-	-	-	-	-	-	-	-	-	-	-	-	-	-	-	-	-
rs468224	NIPSNAP1	A	-	-	-	-	-	-	-	-	-	-	-	-	-	-	-	-	-	-	-	-	-	-	-	-	-	-	-	-	-	-	-	-	-	-	-	-	-	-	-	-	-	-	-	-	-	-	-
rs72375964	EHBP1		-	-	-	-	-	-	-	-	-	-	-	-	-	-	-	-	-	-	-	-	-	-	-	-	-	-	-	-	-	-	-	-	-	-	-	-	-	-	-	-	-	-	-	-	-	-	-
rs35500812	TEX41, LOC100505498		-	-	-	-	-	-	-	-	-	-	-	-	-	-	-	-	-	-	-	-	-	-	-	-	-	-	-	-	-	-	-	-	-	-	-	-	-	-	-	-	-	-	-	-	-	-	-
rs144059514	SLC7A11		-	-	-	-	-	-	-	-	-	-	-	-	-	-	-	-	-	-	-	-	-	-	-	-	-	-	-	-	-	-	-	-	-	-	-	-	-	-	-	-	-	-	-	-	-	-	-
rs13109172	ZNF827		-	-	-	-	-	-	-	-	-	-	-	-	-	-	-	-	-	-	-	-	-	-	-	-	-	-	-	-	-	-	-	-	-	-	-	-	-	-	-	-	-	-	-	-	-	-	-
rs9268402	TSBP1, TSBP1-AS1		-	-	-	-	-	-	-	-	-	-	-	-	-	-	-	-	-	-	-	-	-	-	-	-	-	-	-	-	-	-	-	-	-	-	-	-	-	-	-	-	-	-	-	-	-	-	-
rs4252198	PLG		-	-	-	-	-	-	-	-	-	-	-	-	-	-	-	-	-	-	-	-	-	-	-	-	-	-	-	-	-	-	-	-	-	-	-	-	-	-	-	-	-	-	-	-	-	-	-
rs41269133	-		-	-	-	-	-	-	-	-	-	-	-	-	-	-	-	-	-	-	-	-	-	-	-	-	-	-	-	-	-	-	-	-	-	-	-	-	-	-	-	-	-	-	-	-	-	-	-
rs9364552	SLC22A3		-	-	-	-	-	-	-	-	-	-	-	-	-	-	-	-	-	-	-	-	-	-	-	-	-	-	-	-	-	-	-	-	-	-	-	-	-	-	-	-	-	-	-	-	-	-	-
rs55889159	-		-	-	-	-	-	-	-	-	-	-	-	-	-	-	-	-	-	-	-	-	-	-	-	-	-	-	-	-	-	-	-	-	-	-	-	-	-	-	-	-	-	-	-	-	-	-	-
rs11042937	-		-	-	-	-	-	-	-	-	-	-	-	-	-	-	-	-	-	-	-	-	-	-	-	-	-	-	-	-	-	-	-	-	-	-	-	-	-	-	-	-	-	-	-	-	-	-	-
rs11462682	-		-	-	-	-	-	-	-	-	-	-	-	-	-	-	-	-	-	-	-	-	-	-	-	-	-	-	-	-	-	-	-	-	-	-	-	-	-	-	-	-	-	-	-	-	-	-	-
rs9588107	COL4A1		-	-	-	-	-	-	-	-	-	-	-	-	-	-	-	-	-	-	-	-	-	-	-	-	-	-	-	-	-	-	-	-	-	-	-	-	-	-	-	-	-	-	-	-	-	-	-
rs12867664	COL4A2		-	-	-	-	-	-	-	-	-	-	-	-	-	-	-	-	-	-	-	-	-	-	-	-	-	-	-	-	-	-	-	-	-	-	-	-	-	-	-	-	-	-	-	-	-	-	-
rs147580454	-		-	-	-	-	-	-	-	-	-	-	-	-	-	-	-	-	-	-	-	-	-	-	-	-	-	-	-	-	-	-	-	-	-	-	-	-	-	-	-	-	-	-	-	-	-	-	-
rs3851738	CFDP1		-	-	-	-	-	-	-	-	-	-	-	-	-	-	-	-	-	-	-	-	-	-	-	-	-	-	-	-	-	-	-	-	-	-	-	-	-	-	-	-	-	-	-	-	-	-	-
rs148720362	-		-	-	-	-	-	-	-	-	-	-	-	-	-	-	-	-	-	-	-	-	-	-	-	-	-	-	-	-	-	-	-	-	-	-	-	-	-	-	-	-	-	-	-	-	-	-	-
rs35614134	-	AC	-	-	-	-	-	-	-	-	-	-	-	-	-	-	-	-	-	-	-	-	-	-	-	-	-	-	-	-	-	-	-	-	-	-	-	-	-	-	-	-	-	-	-	-	-	-	-
rs111397563	SMARCA4		-	-	-	-	-	-	-	-	-	-	-	-	-	-	-	-	-	-	-	-	-	-	-	-	-	-	-	-	-	-	-	-	-	-	-	-	-	-	-	-	-	-	-	-	-	-	-
rs59909520	TRPC4AP		-	-	-	-	-	-	-	-	-	-	-	-	-	-	-	-	-	-	-	-	-	-	-	-	-	-	-	-	-	-	-	-	-	-	-	-	-	-	-	-	-	-	-	-	-	-	-
rs35219138	-		-	-	-	-	-	-	-	-	-	-	-	-	-	-	-	-	-	-	-	-	-	-	-	-	-	-	-	-	-	-	-	-	-	-	-	-	-	-	-	-	-	-	-	-	-	-	-
rs11287675	LOC107985558		-	-	-	-	-	-	-	-	-	-	-	-	-	-	-	-	-	-	-	-	-	-	-	-	-	-	-	-	-	-	-	-	-	-	-	-	-	-	-	-	-	-	-	-	-	-	-
rs61776719	-	A	-	-	-	-	-	-	-	-	-	-	-	-	-	-	-	-	-	-	-	-	-	-	-	-	-	-	-	-	-	-	-	-	-	-	-	-	-	-	-	-	-	-	-	-	-	-	-
rs840616	LOC105373786	C	-	-	-	-	-	-	-	-	-	-	-	-	-	-	-	-	-	-	-	-	-	-	-	-	-	-	-	-	-	-	-	-	-	-	-	-	-	-	-	-	-	-	-	-	-	-	-
rs17843797	UMPS	G	-	-	-	-	-	-	-	-	-	-	-	-	-	-	-	-	-	-	-	-	-	-	-	-	-	-	-	-	-	-	-	-	-	-	-	-	-	-	-	-	-	-	-	-	-	-	-
rs139016349	MRAS	TTTC	-	-	-	-	-	-	-	-	-	-	-	-	-	-	-	-	-	-	-	-	-	-	-	-	-	-	-	-	-	-	-	-	-	-	-	-	-	-	-	-	-	-	-	-	-	-	-
rs16844401	HGFAC	A	-	-	-	-	-	-	-	-	-	-	-	-	-	-	-	-	-	-	-	-	-	-	-	-	-	-	-	-	-	-	-	-	-	-	-	-	-	-	-	-	-	-	-	-	-	-	-
rs2306556	GUCY1A1	A	-	-	-	-	-	-	-	-	-	-	-	-	-	-	-	-	-	-	-	-	-	-	-	-	-	-	-	-	-	-	-	-	-	-	-	-	-	-	-	-	-	-	-	-	-	-	-
rs1508798	-	T	-	-	-	-	-	-	-	-	-	-	-	-	-	-	-	-	-	-	-	-	-	-	-	-	-	-	-	-	-	-	-	-	-	-	-	-	-	-	-	-	-	-	-	-	-	-	-
rs77335401	IRF1-AS1, LINC02863	C	-	-	-	-	-	-	-	-	-	-	-	-	-	-	-	-	-	-	-	-	-	-	-	-	-	-	-	-	-	-	-	-	-	-	-	-	-	-	-	-	-	-	-	-	-	-	-
rs35541991	LOC105374971	C	-	-	-	-	-	-	-	-	-	-	-	-	-	-	-	-	-	-	-	-	-	-	-	-	-	-	-	-	-	-	-	-	-	-	-	-	-	-	-	-	-	-	-	-	-	-	-
rs9367716	-	G	-	-	-	-	-	-	-	-	-	-	-	-	-	-	-	-	-	-	-	-	-	-	-	-	-	-	-	-	-	-	-	-	-	-	-	-	-	-	-	-	-	-	-	-	-	-	-
rs7947761	ARHGAP42	G	-	-	-	-	-	-	-	-	-	-	-	-	-	-	-	-	-	-	-	-	-	-	-	-	-	-	-	-	-	-	-	-	-	-	-	-	-	-	-	-	-	-	-	-	-	-	-
rs7306455	-	G	-	-	-	-	-	-	-	-	-	-	-	-	-	-	-	-	-	-	-	-	-	-	-	-	-	-	-	-	-	-	-	-	-	-	-	-	-	-	-	-	-	-	-	-	-	-	-
rs11830157	KSR2	G	-	-	-	-	-	-	-	-	-	-	-	-	-	-	-	-	-	-	-	-	-	-	-	-	-	-	-	-	-	-	-	-	-	-	-	-	-	-	-	-	-	-	-	-	-	-	-
rs2074158	DHX58	C	-	-	-	-	-	-	-	-	-	-	-	-	-	-	-	-	-	-	-	-	-	-	-	-	-	-	-	-	-	-	-	-	-	-	-	-	-	-	-	-	-	-	-	-	-	-	-
rs1867624	-	T	-	-	-	-	-	-	-	-	-	-	-	-	-	-	-	-	-	-	-	-	-	-	-	-	-	-	-	-	-	-	-	-	-	-	-	-	-	-	-	-	-	-	-	-	-	-	-
rs73015714	-	G	-	-	-	-	-	-	-	-	-	-	-	-	-	-	-	-	-	-	-	-	-	-	-	-	-	-	-	-	-	-	-	-	-	-	-	-	-	-	-	-	-	-	-	-	-	-	-
rs10507391	ALOX5AP	A	-	-	-	-	-	-	-	-	-	-	-	-	-	-	-	-	-	-	-	-	-	-	-	-	-	-	-	-	-	-	-	-	-	-	-	-	-	-	-	-	-	-	-	-	-	-	-
rs17222842	-	G	-	-	-	-	-	-	-	-	-	-	-	-	-	-	-	-	-	-	-	-	-	-	-	-	-	-	-	-	-	-	-	-	-	-	-	-	-	-	-	-	-	-	-	-	-	-	-
rs9315050	ALOX5AP	G	-	-	-	-	-	-	-	-	-	-	-	-	-	-	-	-	-	-	-	-	-	-	-	-	-	-	-	-	-	-	-	-	-	-	-	-	-	-	-	-	-	-	-	-	-	-	-
rs1801251	KCNJ13, GIGYF2		-	-	-	-	-	-	-	-	-	-	-	-	-	-	-	-	-	-	-	-	-	-	-	-	-	-	-	-	-	-	-	-	-	-	-	-	-	-	-	-	-	-	-	-	-	-	-
rs4618210	PLCL2		-	-	-	-	-	-	-	-	-	-	-	-	-	-	-	-	-	-	-	-	-	-	-	-	-	-	-	-	-	-	-	-	-	-	-	-	-	-	-	-	-	-	-	-	-	-	-
rs3803915	-		-	-	-	-	-	-	-	-	-	-	-	-	-	-	-	-	-	-	-	-	-	-	-	-	-	-	-	-	-	-	-	-	-	-	-	-	-	-	-	-	-	-	-	-	-	-	-
rs8108632	TGFB1		-	-	-	-	-	-	-	-	-	-	-	-	-	-	-	-	-	-	-	-	-	-	-	-	-	-	-	-	-	-	-	-	-	-	-	-	-	-	-	-	-	-	-	-	-	-	-
rs1277930	PSRC1	A	-	-	-	-	-	-	-	-	-	-	-	-	-	-	-	-	-	-	-	-	-	-	-	-	-	-	-	-	-	-	-	-	-	-	-	-	-	-	-	-	-	-	-	-	-	-	-
chr1:110299165:I		D	-	-	-	-	-	-	-	-	-	-	-	-	-	-	-	-	-	-	-	-	-	-	-	-	-	-	-	-	-	-	-	-	-	-	-	-	-	-	-	-	-	-	-	-	-	-	-
chr2:21378433:D		D	-	-	-	-	-	-	-	-	-	-	-	-	-	-	-	-	-	-	-	-	-	-	-	-	-	-	-	-	-	-	-	-	-	-	-	-	-	-	-	-	-	-	-	-	-	-	-
chr2:44074126:D		I	-	-	-	-	-	-	-	-	-	-	-	-	-	-	-	-	-	-	-	-	-	-	-	-	-	-	-	-	-	-	-	-	-	-	-	-	-	-	-	-	-	-	-	-	-	-	-
chr2:203828796:I		D	-	-	-	-	-	-	-	-	-	-	-	-	-	-	-	-	-	-	-	-	-	-	-	-	-	-	-	-	-	-	-	-	-	-	-	-	-	-	-	-	-	-	-	-	-	-	-
chr3:138099161:I		D	-	-	-	-	-	-	-	-	-	-	-	-	-	-	-	-	-	-	-	-	-	-	-	-	-	-	-	-	-	-	-	-	-	-	-	-	-	-	-	-	-	-	-	-	-	-	-
chr3:172117455:D		I	-	-	-	-	-	-	-	-	-	-	-	-	-	-	-	-	-	-	-	-	-	-	-	-	-	-	-	-	-	-	-	-	-	-	-	-	-	-	-	-	-	-	-	-	-	-	-
chr4:82625720:D		I	-	-	-	-	-	-	-	-	-	-	-	-	-	-	-	-	-	-	-	-	-	-	-	-	-	-	-	-	-	-	-	-	-	-	-	-	-	-	-	-	-	-	-	-	-	-	-
chr4:156366138:I		D	-	-	-	-	-	-	-	-	-	-	-	-	-	-	-	-	-	-	-	-	-	-	-	-	-	-	-	-	-	-	-	-	-	-	-	-	-	-	-	-	-	-	-	-	-	-	-
chr6:12619932:D		D	-	-	-	-	-	-	-	-	-	-	-	-	-	-	-	-	-	-	-	-	-	-	-	-	-	-	-	-	-	-	-	-	-	-	-	-	-	-	-	-	-	-	-	-	-	-	-
rs115696548	-	C	-	-	-	-	-	-	-	-	-	-	-	-	-	-	-	-	-	-	-	-	-	-	-	-	-	-	-	-	-	-	-	-	-	-	-	-	-	-	-	-	-	-	-	-	-	-	-
chr6:160265331:D		I	-	-	-	-	-	-	-	-	-	-	-	-	-	-	-	-	-	-	-	-	-	-	-	-	-	-	-	-	-	-	-	-	-	-	-	-	-	-	-	-	-	-	-	-	-	-	-
rs6932293	-	T	-	-	-	-	-	-	-	-	-	-	-	-	-	-	-	-	-	-	-	-	-	-	-	-	-	-	-	-	-	-	-	-	-	-	-	-	-	-	-	-	-	-	-	-	-	-	-
chr6:160776695:I		D	-	-	-	-	-	-	-	-	-	-	-	-	-	-	-	-	-	-	-	-	-	-	-	-	-	-	-	-	-	-	-	-	-	-	-	-	-	-	-	-	-	-	-	-	-	-	-
rs9457927	LPAL2	A	-	-	-	-	-	-	-	-	-	-	-	-	-	-	-	-	-	-	-	-	-	-	-	-	-	-	-	-	-	-	-	-	-	-	-	-	-	-	-	-	-	-	-	-	-	-	-
rs56393506	-	C	-	-	-	-	-	-	-	-	-	-	-	-	-	-	-	-	-	-	-	-	-	-	-	-	-	-	-	-	-	-	-	-	-	-	-	-	-	-	-	-	-	-	-	-	-	-	-
rs75176946	-	C	-	-	-	-	-	-	-	-	-	-	-	-	-	-	-	-	-	-	-	-	-	-	-	-	-	-	-	-	-	-	-	-	-	-	-	-	-	-	-	-	-	-	-	-	-	-	-
chr8:142230002:D		I	-	-	-	-	-	-	-	-	-	-	-	-	-	-	-	-	-	-	-	-	-	-	-	-	-	-	-	-	-	-	-	-	-	-	-	-	-	-	-	-	-	-	-	-	-	-	-
rs7855162	CDKN2B-AS1	C	-	-	-	-	-	-	-	-	-	-	-	-	-	-	-	-	-	-	-	-	-	-	-	-	-	-	-	-	-	-	-	-	-	-	-	-	-	-	-	-	-	-	-	-	-	-	-
rs1970112	CDKN2B-AS1	T	-	-	-	-	-	-	-	-	-	-	-	-	-	-	-	-	-	-	-	-	-	-	-	-	-	-	-	-	-	-	-	-	-	-	-	-	-	-	-	-	-	-	-	-	-	-	-
rs7901016	MCU	T	-	-	-	-	-	-	-	-	-	-	-	-	-	-	-	-	-	-	-	-	-	-	-	-	-	-	-	-	-	-	-	-	-	-	-	-	-	-	-	-	-	-	-	-	-	-	-
chr10:75595440:D		I	-	-	-	-	-	-	-	-	-	-	-	-	-	-	-	-	-	-	-	-	-	-	-	-	-	-	-	-	-	-	-	-	-	-	-	-	-	-	-	-	-	-	-	-	-	-	-
chr11:100634736:D		I	-	-	-	-	-	-	-	-	-	-	-	-	-	-	-	-	-	-	-	-	-	-	-	-	-	-	-	-	-	-	-	-	-	-	-	-	-	-	-	-	-	-	-	-	-	-	-
rs7967514	LINC02356	A	-	-	-	-	-	-	-	-	-	-	-	-	-	-	-	-	-	-	-	-	-	-	-	-	-	-	-	-	-	-	-	-	-	-	-	-	-	-	-	-	-	-	-	-	-	-	-
chr12:125209562:I		D	-	-	-	-	-	-	-	-	-	-	-	-	-	-	-	-	-	-	-	-	-	-	-	-	-	-	-	-	-	-	-	-	-	-	-	-	-	-	-	-	-	-	-	-	-	-	-
chr14:75614504:I		I	-	-	-	-	-	-	-	-	-	-	-	-	-	-	-	-	-	-	-	-	-	-	-	-	-	-	-	-	-	-	-	-	-	-	-	-	-	-	-	-	-	-	-	-	-	-	-
rs4887109	ADAMTS7	C	-	-	-	-	-	-	-	-	-	-	-	-	-	-	-	-	-	-	-	-	-	-	-	-	-	-	-	-	-	-	-	-	-	-	-	-	-	-	-	-	-	-	-	-	-	-	-
chr16:75308440:D		I	-	-	-	-	-	-	-	-	-	-	-	-	-	-	-	-	-	-	-	-	-	-	-	-	-	-	-	-	-	-	-	-	-	-	-	-	-	-	-	-	-	-	-	-	-	-	-
rs3760128	TRIM65	A	-	-	-	-	-	-	-	-	-	-	-	-	-	-	-	-	-	-	-	-	-	-	-	-	-	-	-	-	-	-	-	-	-	-	-	-	-	-	-	-	-	-	-	-	-	-	-
chr19:41790086:D		I	-	-	-	-	-	-	-	-	-	-	-	-	-	-	-	-	-	-	-	-	-	-	-	-	-	-	-	-	-	-	-	-	-	-	-	-	-	-	-	-	-	-	-	-	-	-	-
chr19:45801579:D		I	-	-	-	-	-	-	-	-	-	-	-	-	-	-	-	-	-	-	-	-	-	-	-	-	-	-	-	-	-	-	-	-	-	-	-	-	-	-	-	-	-	-	-	-	-	-	-
chr20:47456892:I		D	-	-	-	-	-	-	-	-	-	-	-	-	-	-	-	-	-	-	-	-	-	-	-	-	-	-	-	-	-	-	-	-	-	-	-	-	-	-	-	-	-	-	-	-	-	-	-
rs11911017	LINC00189	G	-	-	-	-	-	-	-	-	-	-	-	-	-	-	-	-	-	-	-	-	-	-	-	-	-	-	-	-	-	-	-	-	-	-	-	-	-	-	-	-	-	-	-	-	-	-	-
rs5918	ITGB3		-	-	-	-	-	-	-	-	-	-	-	-	-	-	-	-	-	-	-	-	-	-	-	-	-	-	-	-	-	-	-	-	-	-	-	-	-	-	-	-	-	-	-	-	-	-	-
rs671	ALDH2		-	-	-	-	-	-	-	-	-	-	-	-	-	-	-	-	-	-	-	-	-	-	-	-	-	-	-	-	-	-	-	-	-	-	-	-	-	-	-	-	-	-	-	-	-	-	-
rs67258870	WDR12	C	-	-	-	-	-	-	-	-	-	-	-	-	-	-	-	-	-	-	-	-	-	-	-	-	-	-	-	-	-	-	-	-	-	-	-	-	-	-	-	-	-	-	-	-	-	-	-
rs17216473	ALOX5AP	G	-	-	-	-	-	-	-	-	-	-	-	-	-	-	-	-	-	-	-	-	-	-	-	-	-	-	-	-	-	-	-	-	-	-	-	-	-	-	-	-	-	-	-	-	-	-	-
a these risk alleles could differ or be absent in some authors.
b the article presented more SNPs than are included in the GRS.
c the total number of SNPs is less than GRS due to the presence of more than one association in some SNPs.
d the article contains two more GRS not included in this table due to their size (> 10,000 SNP).
* in the absence of information on the racial and / or ethnic composition of the samples in the article, the cohorts used or the place of residence of the research participants were indicated.
The table does not show Abraham, G.; et al. 2016 [56]; Mosley, J.D.; et al. 2020 [89]; Elliott, J.; et al. 2020 [90] due to the size of GRS> 10000 SNP.
[truncated: 33 more columns]
